# Supplementary material for: BiG-SCAPE 2.0 and BiG-SLiCE 2.0: scalable, accurate and interactive sequence clustering of metabolic gene clusters
Source: Nat Commun. 2026 Jan 24;17:2000. doi: 10.1038/s41467-026-68733-5 (PMC12936217; doi:10.1038/s41467-026-68733-5)
Supplement: Supplementary file 3 — Supplementary Dataset 1 [file 41467_2026_68733_MOESM3_ESM.xlsx]

## Sheet: Sheet1
	Major defining characteristics of the nine benchmarking datasets with curated GCF assignments. Characteristics include dataset names and assigned codes, the number of biosynthetic regions (# BGC), the number of curated families they were grouped into (# GCF), as well as how many of these families contain only one BGC (# Singleton GCFs) and if the dataset contains manually trimmed BGC regions (Tri…
	Dataset Name	Code	# BGC	# GCF	# Singletons	# Class	Classes	Notes and other defining characteristics	Trimmed	Authors/Ref
	Amycolatopsis	A	1301	439	294	30	amglyccycl, aminocoumarin, arylpolyene, bacteriocin, blactam, butyrolactone, ectoine, furan, fused, indole, ladderane, lantipeptide, lassopeptide, linaridin, melanin, nrps, nucleoside, oligosaccharide, other, otherks, phenazine, phosphonate, saccharide, siderophore, t1pks, t2pks, t3pks, terpene, thiopeptide, transatpks	BCGs derived from 28 Amycolatopsis strains. Large GCFs (1-43 members). Large regions, containing many hybrid classes. Contains duplicate assignments to account for assignments of neighbouring BGCs (Contains a total of 1216 unique GenBank files/regions.)	Yes	10.1186/s12864-018-4809-4
										and this publication.
	Divergent	B	39	23	16	14	CDPS, NI-siderophore, NRP-metallophore, NRPS, NRPS-like, T1PKS, T3PKS, amglyccycl, betalactone, lanthipeptide-class-i, opine-like-metallophore, prodigiosin, siderophore, terpene	BGCs with similar gene architecture and produced compounds derived from distantly related taxa. Includes singletons from the same taxa and compound classes. See Supplementary Table S7 for further details.	Yes	This publication. Supplementary Table S7.
	Fusarium	C	392	123	41	10	cf_fatty_acid, cf_saccharide, fatty_acid, indole, nrps, other, siderophore, t1pks, t3pks, terpene	BCGs derived from eight Fusarium strains. Small curated GCFs (1-11 members).	No	10.3389/fmicb.2018.01158
	JK1	D	279	35	0	19	NRPS, NRPS-like, PKS-like, RRE-containing, RiPP-like, T1PKS, T2PKS, T3PKS, butyrolactone, ectoine, furan, hglE-KS, indole, lanthipeptide-class-i, lanthipeptide-class-iii, lanthipeptide-class-v, melanin, siderophore, terpene	BGCs derived from nine closely related Streptomyces strains. Includes long-read sequencing data. Clustering was based on manual inspection of BiG-SCAPE 1 subnetworks.	No	10.1016/j.biocontrol.2023.105411 and this publication.
	MIBiG v1.3	E	281	90	12	34	2dos, LAP, NRPS, NRPS-like, PKS-like, RRE-containing, T1PKS, T2PKS, T3PKS, amglyccycl, aminocoumarin, arylpolyene, blactam, butyrolactone, cyanobactin, furan, hglE-KS, indole, ladderane, lanthipeptide-class-i, lanthipeptide-class-ii, lanthipeptide-class-iv, linaridin, microviridin, nucleoside, oligosaccharide, other, prodigiosin, resorcinol, terpene, thiopeptide, transAT-PKS, transAT-PKS-like, un…	Grouped MIBiG 1.3 BGCs used in benchmarks of BiG-SCAPE version 1 and BiG-SLiCE version 1.	Yes	10.1038/s41589-019-0400-9
	Metcalf	F	110	10	0	15	NAPAA, NRP-metallophore, NRPS, NRPS-like, PKS-like, T1PKS, T2PKS, aminopolycarboxylic-acid, betalactone, indole, lanthipeptide-class-i, lassopeptide, nucleoside, terpene, transAT-PKS	Fragmented BGCs, curated GCF assignments are based on molecular structure similarity of produced metabolites. Includes the test dataset of nine known ion signals used in the benchmarking of BiG-SCAPE version 1 parameters.	No	10.1038/nchembio.1659
	Planomonospora	G	11	3	0	5	LAP, NRPS, lanthipeptide, thiopeptide, unknown	Very small dataset. Validated using metabolomics.	No	10.1021/acs.jnatprod.0c00807
	Reclassification	H	90	10	1	4	NRPS, NRPS-like, T3PKS, phosphonate	Highly similar (gene architecture wise) glycopeptide NRPS BGCs. Curated GCF assignments group these into subtypes. A number of these BGCs also include neighbouring T3PKS/phosphonate protoclusters.	No	10.1101/2023.02.10.526856 and this publication.
	Rhodococcus	I	408	34	1	11	butyrolactone, cf_fatty_acid, cf_putative, cf_saccharide, ectoine, fatty_acid, nrps, other, saccharide, t1pks, terpene	Large GCFs (1-53 members) curated based on manual MultiGeneBlast analyses per family.	No	10.1186/s12864-017-3966-1
