# Supplementary material for: BiG-SCAPE 2.0 and BiG-SLiCE 2.0: scalable, accurate and interactive sequence clustering of metabolic gene clusters
Source: Nat Commun. 2026 Jan 24;17:2000. doi: 10.1038/s41467-026-68733-5 (PMC12936217; doi:10.1038/s41467-026-68733-5)
Supplement: Supplementary file 4 — Supplementary Dataset 2 [file 41467_2026_68733_MOESM4_ESM.xlsx]

## Sheet: Sheet1
	Curated GCF assignments for benchmarking dataset B (Divergent). Seven GCFs contain BGCs that produce the same or highly similar compounds in relatively distant taxa. An additional 16 unrelated singleton GCFs were added as negative signals spanning across these taxa and compound classes.
	BGC	GCF number	taxonomy	Notes	Accession	Source
	BGC0000453.region001	1	Streptomyces tsusimaensis	Produces valinomycin		MIBiG
	BGC0001846.region001	1	Streptomyces sp. CBMAI 2042	Produces valinomycin		MIBiG
	BGC0001341.region001	1	Rothia nasimurium	Produces valinomycin		MIBiG
	BGC0001468.region001	2	Streptomyces cinnamoneus	Produces bicyclomycin		MIBiG
	NC_023149.1.region016	2	Pseudomonas aeruginosa SCV20265	Produces bicyclomycin	GCF_000510305.1	10.1128/AEM.02828-17
	BGC0000825.region001	3	Streptomyces sp. TP-A0274	Produces staurosporine		MIBiG
	BGC0000826.region001	3	Streptomyces clavuligerus ATCC 27064	Produces staurosporine		MIBiG
	BGC0000827.region001	3	Salinispora arenicola CNS-205	Produces staurosporine		MIBiG
	BGC0001453.region001	4	Streptomyces argillaceus	Produces desferrioxamine		MIBiG
	NC_019936.1.region003	4	Pseudomonas stutzeri RCH2	Produces desferrioxamine	NC_019936.1	10.1093/femsec/fix086
	NC_017390.1.region004	4	Erwinia pyrifoliae DSM 12163	Produces desferrioxamine	NC_017390.1	10.1093/femsec/fix086
	BGC0001572.region001	4	Pantoea agglomerans	Produces desferrioxamine		MIBiG
	NZ_JFGV01000084.1.region001	4	Photorhabdus luminescens BA1	Produces desferrioxamine	GCF_000612035.1	10.1093/femsec/fix086
	NC_014228.1.region003	4	Xenorhabdus nematophila ATCC 19061	Produces desferrioxamine	NC_014228.1	10.1093/femsec/fix086
	BGC0000259.region001	5	Serratia marcescens	Produces prodigiosin		MIBiG
	BGC0000258.region001	5	Serratia sp.	Produces prodigiosin		MIBiG
	NZ_CP045429.1.region009	5	Pseudoalteromonas rubra S4059	Produces prodigiosin	NZ_CP045429.1	10.1128/Spectrum.01171-21
	BGC0000260.region001	5	Hahella chejuensis KCTC 2396	Produces prodigiosin		MIBiG
	BGC0000137.region001	6	Salinispora arenicola CNS-205	Produces rifamycin		MIBiG
	BGC0000136.region001	6	Amycolatopsis mediterranei S699	Produces rifamycin		MIBiG
	BGC0002412.region001	7	Photobacterium galatheae	Produces holomycin		MIBiG
	BGC0002091.region001	7	Yersinia ruckeri ATCC 29473	Produces holomycin		MIBiG
	BGC0000373.region001	7	Streptomyces clavuligerus ATCC 27064	Produces holomycin		MIBiG
	NC_023149.1.region006	8	Pseudomonas aeruginosa SCV20265	NRPS Singleton	GCF_000510305.1	NCBI
	NC_014228.1.region010	9	Xenorhabdus nematophila ATCC 19061	NRPS Singleton	NC_014228.1	NCBI
	NC_014228.1.region001	10	Xenorhabdus nematophila ATCC 19061	NRPS Singleton	NC_014228.1	NCBI
	NC_017390.1.region002	11	Erwinia pyrifoliae DSM 12163	NRPS Singleton	NC_017390.1	NCBI
	NZ_RCOL01000001.1.region030	12	Streptomyces sp. CBMAI 2042	NRPS Singleton	NZ_RCOL01000001.1	NCBI
	NC_023149.1.region009	13	Pseudomonas aeruginosa SCV20265	NRPS Singleton	GCF_000510305.1	NCBI
	NC_023149.1.region015	14	Pseudomonas aeruginosa SCV20265	Opine-like metallophore singleton	GCF_000510305.1	NCBI
	NZ_AEDL01000001.1.region002	15	Pantoea sp. aB	Terpene singleton	GCF_000179655.1	NCBI
	NZ_RCOL01000001.1.region027	16	Streptomyces sp. CBMAI 2042	Terpene singleton	NZ_RCOL01000001.1	NCBI
	NC_014228.1.region002	17	Xenorhabdus nematophila ATCC 19061	Beta-lactone singleton	NC_014228.1	NCBI
	NZ_LXWF01000022.1.region002	18	Rothia nasimurium	Beta-lactone singleton	GCF_002087015.1	NCBI
	NZ_CP045429.1.region006	19	Pseudoalteromonas rubra S4059	T3PKS singleton	NZ_CP045429.1	NCBI
	NZ_RCOL01000001.1.region006	20	Streptomyces sp. CBMAI 2042	T3PKS singleton	NZ_RCOL01000001.1	NCBI
	NZ_RCOL01000001.1.region016	21	Streptomyces sp. CBMAI 2042	T1PKS singleton	NZ_RCOL01000001.1	NCBI
	NZ_RCOL01000001.1.region017	22	Streptomyces sp. CBMAI 2042	lanthipeptide i singleton	NZ_RCOL01000001.1	NCBI
	NZ_LXWF01000041.1.region001	23	Rothia nasimurium	NRP-metallophore singleton	GCF_002087015.1	NCBI
