# Supplementary material for: BiG-SCAPE 2.0 and BiG-SLiCE 2.0: scalable, accurate and interactive sequence clustering of metabolic gene clusters
Source: Nat Commun. 2026 Jan 24;17:2000. doi: 10.1038/s41467-026-68733-5 (PMC12936217; doi:10.1038/s41467-026-68733-5)
Supplement: Supplementary file 5 — Supplementary Dataset 3 [file 41467_2026_68733_MOESM5_ESM.xlsx]

## Sheet: Sheet1
	Proportional and absolute runtimes of the major tasks (Input parsing, hmmscan, hmmalign, distance calculation and GCF calling) performed by BiG-SCAPE versions 1.1 and 2.0, at increasing input dataset sizes.
			Proportional Runtimes					Absolute Runtimes
	Record count	version	Input Parsing	hmmscan	hmmalign	Distance calc	GCF calling	Input Parsing	hmmscan	hmmalign	Distance calc	GCF calling	Total runtime (s)
	10	v1.1	0,040	0,000	0,502	0,238	0,000	1000	0	13	6	0	25
	25	v1.1	0,038	0,356	0,346	0,231	0,010	1333	12	12	8	0	35
	50	v1.1	0,047	0,543	0,169	0,232	0,005	3000	34	11	15	0	63
	75	v1.1	0,051	0,577	0,152	0,214	0,004	4667	53	14	20	0	92
	100	v1.1	0,046	0,645	0,111	0,193	0,003	5667	79	14	24	0	123
	250	v1.1	0,051	0,670	0,046	0,222	0,009	15333	200	14	66	3	298
	500	v1.1	0,051	0,672	0,029	0,232	0,016	31667	418	18	145	10	622
	750	v1.1	0,048	0,677	0,020	0,235	0,019	46000	649	19	225	18	958
	1000	v1.1	0,045	0,668	0,018	0,244	0,024	56333	840	22	307	31	1257
	2500	v1.1	0,045	0,666	0,013	0,232	0,044	144667	2121	41	738	141	3186
	5000	v1.1	0,041	0,630	0,011	0,245	0,072	275500	4230	75	1642	481	6710
	10000	v1.1	0,044	0,587	0,018	0,230	0,119	640000	8493	267	3319	1727	14462
	25000	v1.1	0,035	0,461	0,031	0,234	0,239	1556000	20753	1387	10532	10735	44969
	10	v2.0	0.069	0.277	0.135	0.037	0.483	0.879	3.541	1.728	0.471	6.187	12.806
	25	v2.0	0.113	0.529	0.171	0.038	0.149	1.246	5.838	1.889	0.417	1.645	11.035
	50	v2.0	0.13	0.525	0.188	0.054	0.103	2.035	8.212	2.939	0.837	1.607	15.63
	75	v2.0	0.149	0.512	0.194	0.072	0.072	3.119	10.707	4.052	1.515	1.508	20.901
	100	v2.0	0.152	0.518	0.181	0.084	0.065	3.828	12.999	4.554	2.112	1.623	25.116
	250	v2.0	0.172	0.464	0.153	0.171	0.041	9.095	24.57	8.108	9.052	2.158	52.982
	500	v2.0	0.201	0.54	0.165	0.052	0.042	17.093	45.846	14.005	4.395	3.568	84.908
	750	v2.0	0.19	0.536	0.164	0.071	0.038	24.195	68.145	20.817	9.072	4.791	127.02
	1000	v2.0	0.182	0.526	0.161	0.091	0.04	29.419	84.727	26.024	14.664	6.371	161.205
	2500	v2.0	0.152	0.471	0.144	0.171	0.061	65.382	202.282	62.105	73.664	26.425	429.856
	5000	v2.0	0.12	0.38	0.121	0.286	0.092	123.938	391.785	124.894	294.297	94.888	1029.8
	10000	v2.0	0.076	0.26	0.083	0.446	0.134	223.407	767.246	245.862	1314.52	396.204	2947.24
	25000	v2.0	0.034	0.101	0.033	0.662	0.17	641.015	1932.83	619.103	12604.9	3244.92	19042.8
	50000	v2.0	0.012	0.041	0.012	0.79	0.144	1199.83	4198.52	1247.07	80057.2	14608.3	101311
	75000	v2.0	0.006	0.025	0.007	0.826	0.136	1507.05	6578.52	1868.5	217326	35673.8	262954
