# Supplementary material for: BiG-SCAPE 2.0 and BiG-SLiCE 2.0: scalable, accurate and interactive sequence clustering of metabolic gene clusters
Source: Nat Commun. 2026 Jan 24;17:2000. doi: 10.1038/s41467-026-68733-5 (PMC12936217; doi:10.1038/s41467-026-68733-5)
Supplement: Supplementary file 6 — Supplementary Dataset 4 [file 41467_2026_68733_MOESM6_ESM.xlsx]

## Sheet: 10_partition_1
Accession	BGC Record
GCF_902498135.1	NZ_CABVIE010000039.1.region001.gbk
GCF_003054555.1	NZ_CP026304.1.region006.gbk
GCF_001203875.1	NZ_CRGH01000001.1.region001.gbk
GCF_015556125.1	NZ_JADNLU010000008.1.region001.gbk
GCF_014076515.1	NZ_CP043576.1.region002.gbk
GCF_016892785.1	NZ_JAFEOJ010000012.1.region001.gbk
GCF_019779485.1	NZ_JAAXSN010000009.1.region002.gbk
GCF_002217315.1	NZ_MUGX01000014.1.region001.gbk
GCF_001515005.1	NZ_BBWA01000004.1.region001.gbk
GCF_003269955.1	NZ_LWAG01000011.1.region001.gbk

## Sheet: 10_partition_2
Accession	BGC Record
GCF_018256815.1	NZ_JAERLD010000004.1.region001.gbk
GCF_019278545.1	NZ_CP058987.1.region004.gbk
GCF_025765815.1	NZ_CP099533.1.region005.gbk
GCF_003096875.1	NZ_QEOB01000017.1.region001.gbk
GCF_022374875.2	NZ_CP092427.2.region002.gbk
GCF_000305775.1	NC_018866.1.region003.gbk
GCF_004804335.1	NZ_SRXY01000007.1.region001.gbk
GCF_004354305.1	NZ_CP037898.1.region003.gbk
GCF_000283655.1	NC_016622.1.region002.gbk
GCF_013377175.1	NZ_CP046898.1.region003.gbk

## Sheet: 10_partition_3
Accession	BGC Record
GCF_002278385.1	NZ_NPNW01000010.1.region001.gbk
GCF_900111895.1	NZ_FOKB01000001.1.region004.gbk
GCF_014203505.1	NZ_JACHJF010000022.1.region002.gbk
GCF_013267715.1	NZ_CP054017.1.region002.gbk
GCF_004028635.1	NZ_RQJW01000004.1.region001.gbk
GCF_009755605.1	NZ_WPNZ01000017.1.region001.gbk
GCF_028752835.1	NZ_CP087952.1.region006.gbk
GCF_015160855.1	NZ_CP063373.1.region017.gbk
GCF_902159305.1	NZ_CABGJN010000007.1.region001.gbk
GCF_029320995.1	NZ_CP119772.1.region004.gbk

## Sheet: 25_partition_1
Accession	BGC Record
GCF_023650435.1	NZ_CP097983.1.region006.gbk
GCF_000092225.1	NC_014158.1.region013.gbk
GCF_024752535.1	NZ_CP103060.1.region002.gbk
GCF_900018465.1	NZ_FDZA01000001.1.region001.gbk
GCF_001010805.1	NZ_CP011477.1.region002.gbk
GCF_019599145.1	NZ_CP080647.1.region002.gbk
GCF_003217515.1	NZ_QJSX01000002.1.region001.gbk
GCF_000009545.1	NC_012004.1.region001.gbk
GCF_900775445.1	NZ_CAAGYH010000002.1.region002.gbk
GCF_017939285.1	NZ_JAGKRL010000011.1.region001.gbk
GCF_002938745.1	NZ_PRDZ01000028.1.region001.gbk
GCF_003206695.1	NZ_PZJN01000003.1.region001.gbk
GCF_003019295.1	NZ_CP028101.1.region001.gbk
GCF_002113375.1	NZ_NEHO01000007.1.region001.gbk
GCF_025000405.1	NZ_JANVAG010000002.1.region001.gbk
GCF_018882215.1	NZ_JACVOX010000002.1.region002.gbk
GCF_026016325.1	NZ_CP087203.1.region001.gbk
GCF_014169295.1	NZ_AP022126.1.region001.gbk
GCF_001708525.1	NZ_CP016904.1.region003.gbk
GCF_021498185.1	NZ_CP054050.1.region009.gbk
GCF_900102735.1	NZ_FMVX01000003.1.region001.gbk
GCF_000156435.1	NZ_DS999641.1.region023.gbk
GCF_000177195.2	NC_015953.1.region020.gbk
GCF_001559075.2	NZ_CP014015.2.region002.gbk
GCF_000023065.1	NC_012691.1.region002.gbk

## Sheet: 25_partition_2
Accession	BGC Record
GCF_023208015.1	NZ_CP051627.1.region013.gbk
GCF_028396665.1	NZ_JAQNRN010000026.1.region001.gbk
GCF_003752585.1	NZ_RKHR01000004.1.region002.gbk
GCF_011044475.1	NZ_CP049115.1.region002.gbk
GCF_014648455.1	NZ_BMRD01000007.1.region001.gbk
GCF_028747205.1	NZ_CP112880.1.region031.gbk
GCF_004303915.1	NZ_SIPX01000001.1.region002.gbk
GCF_000328705.1	NC_019673.1.region033.gbk
GCF_000761075.1	NZ_JMEM01000013.1.region002.gbk
GCF_002831565.1	NZ_CP025096.1.region002.gbk
GCF_001925025.1	NZ_LKPM01000019.1.region001.gbk
GCF_018688375.1	NZ_CP061318.1.region001.gbk
GCF_001705195.1	NZ_CP016913.1.region008.gbk
GCF_004768745.1	NZ_CP038662.1.region011.gbk
GCF_003852235.1	NZ_CP027732.1.region009.gbk
GCF_001718855.1	NZ_CP013445.1.region003.gbk
GCF_023238245.1	NZ_CP096590.1.region007.gbk
GCF_003182135.1	NZ_QGTL01000013.1.region003.gbk
GCF_900119375.1	NZ_FPJJ01000006.1.region001.gbk
GCF_005844845.1	NZ_SPGY01000005.1.region001.gbk
GCF_009299385.1	NZ_CP023693.1.region006.gbk
GCF_018742285.1	NZ_CP036145.1.region007.gbk
GCF_902497835.1	NZ_CABVHV010000023.1.region001.gbk
GCF_020313115.1	NZ_JAGURB010000002.1.region001.gbk
GCF_027855145.1	NZ_JAKTIG010000039.1.region001.gbk

## Sheet: 25_partition_3
Accession	BGC Record
GCF_003254355.1	NZ_QKZU01000010.1.region001.gbk
GCF_005221305.1	NZ_CP039887.1.region007.gbk
GCF_014595995.2	NZ_CP063989.1.region001.gbk
GCF_900109045.1	NZ_FNYL01000017.1.region001.gbk
GCF_020542785.1	NZ_CP080954.1.region018.gbk
GCF_003346755.1	NZ_CP031218.1.region002.gbk
GCF_014656115.1	NZ_BNBU01000001.1.region003.gbk
GCF_900162665.1	NZ_LT727809.1.region001.gbk
GCF_027944575.1	NZ_CP116067.1.region001.gbk
GCF_004114955.1	NZ_CP030053.1.region001.gbk
GCF_001983975.1	NZ_CP019458.1.region039.gbk
GCF_013294025.1	NZ_JABSNL010000001.1.region001.gbk
GCF_015554715.1	NZ_JADNJC010000015.1.region001.gbk
GCF_900103905.1	NZ_FNIO01000005.1.region001.gbk
GCF_024587075.1	NZ_JAERQT010000009.1.region001.gbk
GCF_000454045.1	NC_022115.1.region017.gbk
GCF_003355155.1	NZ_CP031320.1.region007.gbk
GCF_028623165.1	NZ_CP117768.1.region003.gbk
GCF_029355765.1	NZ_JARJOW010000001.1.region001.gbk
GCF_027677095.1	NZ_JAQENL010000010.1.region001.gbk
GCF_001484565.1	NZ_CP013743.1.region025.gbk
GCF_000511175.1	NZ_KI866530.1.region001.gbk
GCF_000186385.1	NC_014958.1.region005.gbk
GCF_018070575.1	NZ_JAGPXN010000015.1.region001.gbk
GCF_004295305.1	NZ_CP036171.1.region006.gbk

## Sheet: 50_partition_1
Accession	BGC Record
GCF_004364885.1	NZ_SOBQ01000002.1.region004.gbk
GCF_003017225.1	NZ_CP027779.1.region006.gbk
GCF_001886615.1	NZ_CP018139.1.region002.gbk
GCF_016772515.1	NZ_CP068576.1.region004.gbk
GCF_900188005.1	NZ_FZNR01000010.1.region003.gbk
GCF_015654165.1	NZ_CP064872.1.region005.gbk
GCF_001193635.1	NZ_CRAW01000002.1.region001.gbk
GCF_009730095.1	NZ_CP046296.1.region002.gbk
GCF_015840335.1	NZ_CP060395.1.region001.gbk
GCF_001655155.1	NZ_LQYE01000032.1.region001.gbk
GCF_013423905.1	NZ_CP058977.1.region005.gbk
GCF_003851265.1	NZ_CP027744.1.region015.gbk
GCF_003054555.1	NZ_CP026304.1.region009.gbk
GCF_900176515.1	NZ_FWXV01000015.1.region001.gbk
GCF_001663695.1	NZ_LZRL01000037.1.region001.gbk
GCF_000014185.1	NC_008148.1.region008.gbk
GCF_020982565.1	NZ_JAJKKF010000010.1.region001.gbk
GCF_902158665.1	NZ_CABGGR010000012.1.region002.gbk
GCF_900251635.1	NZ_OFZL01000014.1.region001.gbk
GCF_013111195.1	NZ_WYCO01000064.1.region003.gbk
GCF_014207835.1	NZ_JACHKS010000001.1.region002.gbk
GCF_000482305.1	NZ_AXUZ01000013.1.region001.gbk
GCF_902833155.1	NZ_CADFEH010000008.1.region001.gbk
GCF_002570625.1	NZ_NVEA01000022.1.region001.gbk
GCF_010725485.1	NZ_AP022598.1.region006.gbk
GCF_002162335.1	NZ_CP021383.1.region004.gbk
GCF_001653035.1	NZ_BCWH01000006.1.region001.gbk
GCF_000020985.1	NC_011296.1.region001.gbk
GCF_000738715.1	NZ_KL997457.1.region001.gbk
GCF_004346095.1	NZ_SLZV01000013.1.region001.gbk
GCF_025398895.1	NZ_CP104728.1.region001.gbk
GCF_000237305.1	NC_016113.1.region011.gbk
GCF_002736125.1	NZ_CP024085.1.region008.gbk
GCF_900177255.1	NZ_FWZW01000001.1.region008.gbk
GCF_001970135.1	NZ_MQUH01000038.1.region001.gbk
GCF_022647665.1	NZ_CP071872.1.region001.gbk
GCF_013315755.1	NZ_CP054371.1.region003.gbk
GCF_003634775.1	NZ_RBXB01000003.1.region002.gbk
GCF_900108335.1	NZ_FNVT01000033.1.region001.gbk
GCF_024347215.1	NZ_AP025282.1.region010.gbk
GCF_005504195.1	NZ_RXMR01000024.1.region001.gbk
GCF_008084395.1	NZ_VSGW01000035.1.region001.gbk
GCF_900142375.1	NZ_FRAR01000016.1.region001.gbk
GCF_002407245.1	NZ_CP010681.1.region001.gbk
GCF_004305475.1	NZ_SIMP01000003.1.region001.gbk
GCF_023734275.1	NZ_CP017273.1.region001.gbk
GCF_028748065.1	NZ_CP118166.1.region004.gbk
GCF_000503215.1	NZ_KI628540.1.region002.gbk
GCF_004217225.1	NZ_SHKM01000001.1.region002.gbk
GCF_018278905.1	NZ_CP046600.1.region009.gbk

## Sheet: 50_partition_2
Accession	BGC Record
GCF_013394405.1	NZ_AP022867.1.region002.gbk
GCF_900106715.1	NZ_FNOF01000011.1.region001.gbk
GCF_000472965.1	NZ_AXAU01000038.1.region001.gbk
GCF_014642835.1	NZ_BMJA01000001.1.region004.gbk
GCF_029076425.1	NZ_JARDXJ010000001.1.region003.gbk
GCF_018195715.2	NZ_CP088268.1.region001.gbk
GCF_009604405.1	NZ_WEGK01000013.1.region001.gbk
GCF_004153645.1	NZ_SDMJ01000018.1.region001.gbk
GCF_001428625.1	NZ_LMIE01000031.1.region001.gbk
GCF_003325315.1	NZ_CP030238.1.region002.gbk
GCF_002237405.1	NZ_CP022526.1.region004.gbk
GCF_013317815.1	NZ_JAALYU010000014.1.region001.gbk
GCF_027698145.1	NZ_JAQERG010000008.1.region001.gbk
GCF_019903175.1	NZ_CP059546.1.region007.gbk
GCF_024347615.1	NZ_AP025508.1.region001.gbk
GCF_011762005.1	NZ_JAASQU010000002.1.region002.gbk
GCF_014649735.1	NZ_BMTP01000021.1.region001.gbk
GCF_000805335.1	NZ_KN708638.1.region009.gbk
GCF_019799045.1	NZ_JAAXEJ010000007.1.region001.gbk
GCF_001426405.1	NZ_LMEP01000010.1.region001.gbk
GCF_003947165.1	NZ_RHHY01000016.1.region001.gbk
GCF_009892345.1	NZ_CP031991.1.region006.gbk
GCF_009737025.1	NZ_WOUM01000008.1.region001.gbk
GCF_000760895.1	NZ_JMFC01000021.1.region001.gbk
GCF_002022545.1	NZ_CP019782.1.region002.gbk
GCF_006494735.1	NZ_CP041150.1.region003.gbk
GCF_014235615.1	NZ_JACJHJ010000003.1.region001.gbk
GCF_000515415.1	NZ_KI911783.1.region002.gbk
GCF_000721775.1	NW_024470059.1.region001.gbk
GCF_900110195.1	NZ_FOCU01000001.1.region001.gbk
GCF_026793875.1	NZ_JALATV010000002.1.region002.gbk
GCF_002258575.1	NZ_NOZG01000020.1.region001.gbk
GCF_001656035.1	NZ_CP010029.1.region007.gbk
GCF_016845695.1	NZ_CP069308.1.region002.gbk
GCF_013424405.1	NZ_JACCOG010000012.1.region001.gbk
GCF_002117725.1	NZ_CP021027.1.region003.gbk
GCF_019468465.1	NZ_CP080519.1.region021.gbk
GCF_002258915.1	NZ_NOYU01000015.1.region002.gbk
GCF_946229145.1	NZ_CAMKUT010000003.1.region003.gbk
GCF_026789805.1	NZ_JALAMD010000004.1.region001.gbk
GCF_000204155.1	NC_015434.1.region004.gbk
GCF_016653535.1	NZ_CP067363.1.region002.gbk
GCF_014333295.1	NZ_CP060482.1.region003.gbk
GCF_003860725.1	NZ_CP034194.1.region004.gbk
GCF_000153545.1	NZ_CH959307.1.region002.gbk
GCF_013364335.1	NZ_CP054929.1.region013.gbk
GCF_008642295.1	NZ_CP029190.1.region021.gbk
GCF_000473485.1	NZ_KI421538.1.region005.gbk
GCF_021560035.1	NZ_CP074373.1.region001.gbk
GCF_003860725.1	NZ_CP034194.1.region008.gbk

## Sheet: 50_partition_3
Accession	BGC Record
GCF_003595545.1	NZ_CP022545.1.region008.gbk
GCF_000231305.1	NZ_JH370377.1.region002.gbk
GCF_000379405.1	NZ_KB902149.1.region001.gbk
GCF_008084705.1	NZ_VSGB01000006.1.region001.gbk
GCF_019719315.1	NZ_JAIGPV010000011.1.region001.gbk
GCF_003368325.1	NZ_CP031466.1.region006.gbk
GCF_000757245.1	NZ_KN150964.1.region005.gbk
GCF_014197915.1	NZ_JACIGK010000015.1.region001.gbk
GCF_009002435.1	NZ_AP019687.1.region003.gbk
GCF_019778695.1	NZ_JAAXRC010000003.1.region001.gbk
GCF_021173675.1	NZ_JAIHON010000003.1.region004.gbk
GCF_900104115.1	NZ_FNJM01000004.1.region001.gbk
GCF_002874965.1	NZ_CP025624.1.region009.gbk
GCF_014268495.2	NZ_CP077087.1.region009.gbk
GCF_002209125.2	NZ_CP022088.2.region006.gbk
GCF_001423495.1	NZ_LMOG01000005.1.region001.gbk
GCF_025318105.1	NZ_JAOANI010000019.1.region001.gbk
GCF_007363395.1	NZ_CP040916.1.region005.gbk
GCF_900129725.1	NZ_FQWQ01000004.1.region002.gbk
GCF_002803945.1	NZ_CP024933.1.region003.gbk
GCF_013114485.1	NZ_VTXK01000008.1.region001.gbk
GCF_009932555.1	NZ_BLJO01000001.1.region001.gbk
GCF_016250455.1	NZ_CP059488.1.region001.gbk
GCF_018860155.1	NZ_JAHKNI010000003.1.region003.gbk
GCF_010748895.1	NZ_CP048799.1.region016.gbk
GCF_023115425.1	NZ_CP096032.1.region001.gbk
GCF_027680985.1	NZ_JAQDCW010000001.1.region001.gbk
GCF_003350475.1	NZ_QQAV01000005.1.region001.gbk
GCF_020695365.1	NZ_CP085743.1.region003.gbk
GCF_016804345.1	NZ_CP044211.1.region005.gbk
GCF_019645875.1	NZ_CP081000.1.region008.gbk
GCF_019778965.1	NZ_JAAXRM010000004.1.region001.gbk
GCF_022288825.1	NZ_JAKOOW010000077.1.region001.gbk
GCF_900129855.1	NZ_LT670819.1.region030.gbk
GCF_020520245.1	NZ_CP084740.1.region010.gbk
GCF_002591175.1	NZ_CP023966.1.region005.gbk
GCF_027695625.1	NZ_JAQEUH010000055.1.region001.gbk
GCF_005943945.1	NZ_CP040710.1.region001.gbk
GCF_027855175.1	NZ_JAKTII010000016.1.region001.gbk
GCF_023109005.1	NZ_JALDTU010000003.1.region001.gbk
GCF_026625945.1	NZ_CP113114.1.region007.gbk
GCF_007830355.1	NZ_VLKO01000001.1.region002.gbk
GCF_002158945.1	NZ_CP021428.1.region003.gbk
GCF_900177645.1	NZ_FXAO01000001.1.region001.gbk
GCF_001292185.1	NZ_CYRU01000016.1.region001.gbk
GCF_000151145.1	NW_003299168.1.region003.gbk
GCF_009730975.1	NZ_BCER01000036.1.region001.gbk
GCF_000384095.1	NZ_KB913027.1.region010.gbk
GCF_900103775.1	NZ_LT629701.1.region008.gbk
GCF_025822405.1	NZ_JACKTS010000049.1.region002.gbk

## Sheet: 75_partition_1
Accession	BGC Record
GCF_009739925.1	NZ_CP040334.1.region011.gbk
GCF_025452195.1	NZ_CP104973.1.region002.gbk
GCF_001011035.1	NZ_CP011492.1.region014.gbk
GCF_002549975.1	NZ_NMTY01000004.1.region001.gbk
GCF_005298165.1	NZ_RPSF01000001.1.region001.gbk
GCF_000738165.1	NZ_JFCI01000001.1.region001.gbk
GCF_022699385.1	NZ_CP093846.1.region006.gbk
GCF_009763225.1	NZ_CP046798.1.region001.gbk
GCF_024704525.1	NZ_CP102780.1.region009.gbk
GCF_026625105.1	NZ_CP113096.1.region004.gbk
GCF_027678165.1	NZ_JAQEMB010000021.1.region001.gbk
GCF_009831215.1	NZ_WUTW01000002.1.region001.gbk
GCF_004363635.1	NZ_SNZI01000014.1.region001.gbk
GCF_003267925.1	NZ_LWKV01000007.1.region001.gbk
GCF_017526105.1	NZ_CP071839.1.region023.gbk
GCF_003935435.1	NZ_RHQQ01000006.1.region001.gbk
GCF_020227835.1	NZ_CP060410.1.region005.gbk
GCF_001558775.1	NZ_CP014022.1.region005.gbk
GCF_002188345.1	NZ_KZ195572.1.region003.gbk
GCF_002173515.1	NZ_CP021467.1.region007.gbk
GCF_009807035.1	NZ_WUBI01000001.1.region003.gbk
GCF_015678935.1	NZ_CP064920.1.region015.gbk
GCF_902831635.1	NZ_CADEYS010000009.1.region003.gbk
GCF_001593785.1	NZ_CP006960.1.region003.gbk
GCF_900101555.1	NZ_FMZG01000001.1.region004.gbk
GCF_028209235.1	NZ_JAQLCP010000021.1.region001.gbk
GCF_020567465.1	NZ_JAJDFC010000042.1.region001.gbk
GCF_009865365.1	NZ_WWJS01000008.1.region003.gbk
GCF_003217295.1	NZ_QJTJ01000013.1.region001.gbk
GCF_003058185.1	NZ_QBUF01000029.1.region001.gbk
GCF_002556545.1	NZ_CP022685.1.region016.gbk
GCF_002197125.1	NZ_CP021819.1.region002.gbk
GCF_008704855.1	NZ_CP023691.1.region010.gbk
GCF_019778545.1	NZ_JAAXQV010000024.1.region001.gbk
GCF_014203505.1	NZ_JACHJF010000026.1.region001.gbk
GCF_020450145.1	NZ_CP084662.1.region006.gbk
GCF_026795345.1	NZ_JALAVZ010000003.1.region001.gbk
GCF_009730035.1	NZ_CP046337.1.region006.gbk
GCF_000281085.1	NZ_JH767526.1.region001.gbk
GCF_000697965.2	NZ_CP015880.1.region002.gbk
GCF_000373405.1	NZ_KB891298.1.region001.gbk
GCF_000280925.3	NZ_CP012109.1.region024.gbk
GCF_003116715.1	NZ_KZ819170.1.region002.gbk
GCF_022487605.1	NZ_JAKVPU010000001.1.region003.gbk
GCF_027107535.1	NZ_CP114283.1.region024.gbk
GCF_028321395.1	NZ_JAQLWN010000002.1.region001.gbk
GCF_000492895.1	NZ_KI535616.1.region003.gbk
GCF_900100025.1	NZ_FMTK01000013.1.region001.gbk
GCF_900112845.1	NZ_FONG01000027.1.region001.gbk
GCF_018195595.1	NZ_JAGTPZ010000028.1.region002.gbk
GCF_002562205.1	NZ_NTWJ01000011.1.region001.gbk
GCF_001882795.1	NZ_MEBH01000070.1.region002.gbk
GCF_002806405.1	NZ_PIAY01000007.1.region001.gbk
GCF_008042065.1	NZ_RDBM01000024.1.region001.gbk
GCF_000179915.2	NC_014963.1.region011.gbk
GCF_900095885.1	NZ_LT615367.1.region001.gbk
GCF_003666425.1	NZ_CP032925.1.region001.gbk
GCF_000008645.1	NC_000916.1.region003.gbk
GCF_027915295.1	NZ_CP115820.1.region004.gbk
GCF_000805335.1	NZ_KN708638.1.region001.gbk
GCF_003947165.1	NZ_RHHY01000008.1.region001.gbk
GCF_000829695.1	NZ_BBNN01000060.1.region001.gbk
GCF_000427885.1	NZ_ATYW01000022.1.region001.gbk
GCF_011927795.1	NZ_JAATJJ010000001.1.region001.gbk
GCF_003385925.1	NZ_QRDT01000027.1.region001.gbk
GCF_014489515.1	NZ_CP060782.1.region002.gbk
GCF_900094345.1	NZ_FLZU01000026.1.region001.gbk
GCF_000374985.1	NZ_KB895825.1.region004.gbk
GCF_900636735.1	NZ_LR134308.1.region002.gbk
GCF_900103985.1	NZ_FNIE01000028.1.region001.gbk
GCF_003408515.1	NZ_CP030865.1.region013.gbk
GCF_018207515.1	NZ_CP073365.1.region007.gbk
GCF_001611015.1	NZ_CP013348.1.region001.gbk
GCF_002763655.1	NZ_CP024712.1.region004.gbk
GCF_014192275.1	NZ_JACHXR010000011.1.region001.gbk

[truncated: 35 more sheets: 75_partition_2, 75_partition_3, 100_partition_1, 100_partition_2, 100_partition_3, 250_partition_1, 250_partition_2, 250_partition_3, 500_partition_1, 500_partition_2, 500_partition_3, 750_partition_1, 750_partition_2, 750_partition_3, 1000_partition_1, 1000_partition_2, 1000_partition_3, 2500_partition_1, 2500_partition_2, 2500_partition_3 …]
