# Supplementary material for: BiG-SCAPE 2.0 and BiG-SLiCE 2.0: scalable, accurate and interactive sequence clustering of metabolic gene clusters
Source: Nat Commun. 2026 Jan 24;17:2000. doi: 10.1038/s41467-026-68733-5 (PMC12936217; doi:10.1038/s41467-026-68733-5)
Supplement: Supplementary file 9 — Source Data [file 41467_2026_68733_MOESM9_ESM.xlsx]

## Sheet: Figure 2
Tool	Alignment mode	Extend strategy	Dataset	V-measure	Homogeneity	Completeness
BiG-SCAPE 1.1	global		A	0.936	0.966	0.908
BiG-SCAPE 1.1	global		B	0.982	1	0.965
BiG-SCAPE 1.1	global		C	0.975	0.983	0.967
BiG-SCAPE 1.1	global		D	0.953	0.983	0.924
BiG-SCAPE 1.1	global		E	0.896	0.901	0.892
BiG-SCAPE 1.1	global		F	0.854	0.96	0.769
BiG-SCAPE 1.1	global		G	1	1	1
BiG-SCAPE 1.1	global		H	0.78	0.812	0.75
BiG-SCAPE 1.1	global		I	0.846	0.991	0.737
BiG-SCAPE 1.1	glocal		A	0.941	0.97	0.914
BiG-SCAPE 1.1	glocal		B	0.982	1	0.965
BiG-SCAPE 1.1	glocal		C	0.975	0.983	0.967
BiG-SCAPE 1.1	glocal		D	0.961	0.975	0.948
BiG-SCAPE 1.1	glocal		E	0.898	0.907	0.89
BiG-SCAPE 1.1	glocal		F	0.904	0.927	0.882
BiG-SCAPE 1.1	glocal		G	1	1	1
BiG-SCAPE 1.1	glocal		H	0.78	0.807	0.754
BiG-SCAPE 1.1	glocal		I	0.847	0.985	0.743
BiG-SCAPE 2.0	global		A	0.954	0.965	0.943
BiG-SCAPE 2.0	global		B	0.984	1	0.968
BiG-SCAPE 2.0	global		C	0.991	0.988	0.994
BiG-SCAPE 2.0	global		D	0.955	0.979	0.933
BiG-SCAPE 2.0	global		E	0.922	0.933	0.912
BiG-SCAPE 2.0	global		F	0.902	0.97	0.842
BiG-SCAPE 2.0	global		G	1	1	1
BiG-SCAPE 2.0	global		H	0.781	0.804	0.76
BiG-SCAPE 2.0	global		I	0.904	0.996	0.827
BiG-SCAPE 2.0	glocal	greedy	A	0.943	0.963	0.925
BiG-SCAPE 2.0	glocal	legacy	A	0.938	0.948	0.929
BiG-SCAPE 2.0	glocal	simple_match	A	0.94	0.947	0.933
BiG-SCAPE 2.0	glocal	greedy	B	1	1	1
BiG-SCAPE 2.0	glocal	legacy	B	1	1	1
BiG-SCAPE 2.0	glocal	simple_match	B	1	1	1
BiG-SCAPE 2.0	glocal	greedy	C	0.978	0.982	0.974
BiG-SCAPE 2.0	glocal	legacy	C	0.969	0.975	0.963
BiG-SCAPE 2.0	glocal	simple_match	C	0.978	0.977	0.979
BiG-SCAPE 2.0	glocal	greedy	D	0.973	0.981	0.965
BiG-SCAPE 2.0	glocal	legacy	D	0.978	0.98	0.977
BiG-SCAPE 2.0	glocal	simple_match	D	0.977	0.983	0.972
BiG-SCAPE 2.0	glocal	greedy	E	0.913	0.922	0.904
BiG-SCAPE 2.0	glocal	legacy	E	0.893	0.883	0.903
BiG-SCAPE 2.0	glocal	simple_match	E	0.914	0.912	0.916
BiG-SCAPE 2.0	glocal	greedy	F	0.906	0.946	0.87
BiG-SCAPE 2.0	glocal	legacy	F	0.914	0.966	0.867
BiG-SCAPE 2.0	glocal	simple_match	F	0.921	0.976	0.873
BiG-SCAPE 2.0	glocal	greedy	G	1	1	1
BiG-SCAPE 2.0	glocal	legacy	G	1	1	1
BiG-SCAPE 2.0	glocal	simple_match	G	1	1	1
BiG-SCAPE 2.0	glocal	greedy	H	0.789	0.791	0.787
BiG-SCAPE 2.0	glocal	legacy	H	0.731	0.735	0.728
BiG-SCAPE 2.0	glocal	simple_match	H	0.84	0.829	0.852
BiG-SCAPE 2.0	glocal	greedy	I	0.882	0.986	0.799
BiG-SCAPE 2.0	glocal	legacy	I	0.872	0.971	0.792
BiG-SCAPE 2.0	glocal	simple_match	I	0.886	0.984	0.805
BiG-SCAPE 2.0	local	greedy	A	0.927	0.944	0.912
BiG-SCAPE 2.0	local	legacy	A	0.93	0.944	0.916
BiG-SCAPE 2.0	local	simple_match	A	0.928	0.944	0.913
BiG-SCAPE 2.0	local	greedy	B	0.984	1	0.968
BiG-SCAPE 2.0	local	legacy	B	0.992	0.983	1
BiG-SCAPE 2.0	local	simple_match	B	1	1	1
BiG-SCAPE 2.0	local	greedy	C	0.965	0.968	0.962
BiG-SCAPE 2.0	local	legacy	C	0.966	0.954	0.977
BiG-SCAPE 2.0	local	simple_match	C	0.963	0.956	0.97
BiG-SCAPE 2.0	local	greedy	D	0.958	0.952	0.964
BiG-SCAPE 2.0	local	legacy	D	0.966	0.966	0.966
BiG-SCAPE 2.0	local	simple_match	D	0.96	0.951	0.969
BiG-SCAPE 2.0	local	greedy	E	0.879	0.861	0.899
BiG-SCAPE 2.0	local	legacy	E	0.9	0.901	0.899
BiG-SCAPE 2.0	local	simple_match	E	0.882	0.874	0.889
BiG-SCAPE 2.0	local	greedy	F	0.894	0.924	0.866
BiG-SCAPE 2.0	local	legacy	F	0.935	0.946	0.924
BiG-SCAPE 2.0	local	simple_match	F	0.886	0.916	0.858
BiG-SCAPE 2.0	local	greedy	G	0.818	0.693	1
BiG-SCAPE 2.0	local	legacy	G	1	1	1
BiG-SCAPE 2.0	local	simple_match	G	1	1	1
BiG-SCAPE 2.0	local	greedy	H	0.75	0.746	0.754
BiG-SCAPE 2.0	local	legacy	H	0.718	0.71	0.726
BiG-SCAPE 2.0	local	simple_match	H	0.732	0.746	0.719
BiG-SCAPE 2.0	local	greedy	I	0.888	0.983	0.81
BiG-SCAPE 2.0	local	legacy	I	0.897	0.971	0.833
BiG-SCAPE 2.0	local	simple_match	I	0.905	0.987	0.835
BiG-SLiCE 1.1			A	0.888	0.861	0.917
BiG-SLiCE 1.1			B	0.958	0.948	0.967
BiG-SLiCE 1.1			C	0.932	0.913	0.951
BiG-SLiCE 1.1			D	0.855	0.821	0.891
BiG-SLiCE 1.1			E	0.826	0.764	0.9
BiG-SLiCE 1.1			F	0.746	0.698	0.802
BiG-SLiCE 1.1			G	0.377	0.302	0.501
BiG-SLiCE 1.1			H	0.718	0.705	0.731
BiG-SLiCE 1.1			I	0.649	0.552	0.789
BiG-SLiCE 2.0			A	0.929	0.92	0.938
BiG-SLiCE 2.0			B	0.918	0.915	0.922
BiG-SLiCE 2.0			C	0.964	0.953	0.975
BiG-SLiCE 2.0			D	0.945	0.929	0.962
BiG-SLiCE 2.0			E	0.894	0.883	0.906
BiG-SLiCE 2.0			F	0.791	0.728	0.866
BiG-SLiCE 2.0			G	0.776	0.826	0.733
BiG-SLiCE 2.0			H	0.591	0.484	0.758
BiG-SLiCE 2.0			I	0.904	0.917	0.891
