# Supplementary material for: BiG-SCAPE 2.0 and BiG-SLiCE 2.0: scalable, accurate and interactive sequence clustering of metabolic gene clusters
Source: Nat Commun. 2026 Jan 24;17:2000. doi: 10.1038/s41467-026-68733-5 (PMC12936217; doi:10.1038/s41467-026-68733-5)
Supplement: Supplementary file 10 — Source Data [file 41467_2026_68733_MOESM10_ESM.xlsx]

## Sheet: Figure 3a
size	Tool	total
10	BiG-SLICE v1.1	7.7736
25	BiG-SLICE v1.1	16.0867
50	BiG-SLICE v1.1	20.0418
75	BiG-SLICE v1.1	26.6973
100	BiG-SLICE v1.1	39.1686
250	BiG-SLICE v1.1	72.6236
500	BiG-SLICE v1.1	124.7
750	BiG-SLICE v1.1	182.015
1000	BiG-SLICE v1.1	211.759
2500	BiG-SLICE v1.1	514.83
5000	BiG-SLICE v1.1	1098.31
10000	BiG-SLICE v1.1	2198.2
25000	BiG-SLICE v1.1	5387.3
50000	BiG-SLICE v1.1	17854.4
75000	BiG-SLICE v1.1	18461.7
10	BiG-SLICE v2.0	19.6395
25	BiG-SLICE v2.0	46.9854
50	BiG-SLICE v2.0	44.8269
75	BiG-SLICE v2.0	57.8404
100	BiG-SLICE v2.0	63.8854
250	BiG-SLICE v2.0	88.4177
500	BiG-SLICE v2.0	129.676
750	BiG-SLICE v2.0	173.552
1000	BiG-SLICE v2.0	209.108
2500	BiG-SLICE v2.0	478.01
5000	BiG-SLICE v2.0	958.286
10000	BiG-SLICE v2.0	1845.77
25000	BiG-SLICE v2.0	4661.73
50000	BiG-SLICE v2.0	9146.05
75000	BiG-SLICE v2.0	13017.7
10	BiG-SCAPE v1.1	25.231
25	BiG-SCAPE v1.1	34.6883
50	BiG-SCAPE v1.1	63.1753
75	BiG-SCAPE v1.1	91.843
100	BiG-SCAPE v1.1	122.942
250	BiG-SCAPE v1.1	297.842
500	BiG-SCAPE v1.1	622.448
750	BiG-SCAPE v1.1	958.245
1000	BiG-SCAPE v1.1	1257.06
2500	BiG-SCAPE v1.1	3185.81
5000	BiG-SCAPE v1.1	6710.19
10000	BiG-SCAPE v1.1	14461.6
25000	BiG-SCAPE v1.1	44968.9
50000	BiG-SCAPE v1.1	153030
75000	BiG-SCAPE v1.1
10	BiG-SCAPE v2.0	12.806
25	BiG-SCAPE v2.0	11.035
50	BiG-SCAPE v2.0	15.6303
75	BiG-SCAPE v2.0	20.9007
100	BiG-SCAPE v2.0	25.116
250	BiG-SCAPE v2.0	52.9817
500	BiG-SCAPE v2.0	84.9077
750	BiG-SCAPE v2.0	127.02
1000	BiG-SCAPE v2.0	161.205
2500	BiG-SCAPE v2.0	429.856
5000	BiG-SCAPE v2.0	1029.8
10000	BiG-SCAPE v2.0	2947.24
25000	BiG-SCAPE v2.0	19042.8
50000	BiG-SCAPE v2.0	101311
75000	BiG-SCAPE v2.0	262954

## Sheet: Figure 3b
size	hmm v1	hmm v2	dist_calc v1	dist_calc v2
25	70.1485	70.0227	23.0625	3.78191
50	71.2303	71.3378	23.2158	5.3571
75	72.9506	70.6166	21.4134	7.24698
100	75.6456	69.8877	19.2503	8.40898
250	71.6263	61.6767	22.1594	17.0845
500	70.046	70.4895	23.2416	5.1766
750	69.7107	70.0378	23.5152	7.14192
1000	68.6259	68.7022	24.4221	9.09629
2500	67.8529	61.5057	23.1547	17.1368
5000	64.1487	50.1726	24.4702	28.578
10000	60.5764	34.3748	22.9504	44.6018
25000	49.2332	13.401	23.4199	66.1927
50000		5.37512		79.0213
75000		3.21235		82.648

## Sheet: Figure 3c
		seconds	BiG-SCAPE version	cpu		* Data point not available due to technical issues	seconds	Memory usage (GB)				seconds	Memory usage (GB)
	BiG-SCAPE CPU	0	v1	2		Memory BiG-SCAPE V1	0	*			Memory BiG-SCAPE V2	0	10.9961
		0	v2	2			149.547	28.5158				197.926	11.2561
		0.581	v1	2			299.094	28.5594				395.852	13.5707
		0.584	v2	2			448.641	28.599				593.778	17.2017
		1.157	v2	2			598.188	28.6113				791.704	23.4022
		1.158	v1	0.666667			747.735	28.6379				989.63	23.8029
		1.732	v1	0.666667			897.282	28.6422				1187.56	24.0272
		1.733	v2	1.33333			1046.83	28.6735				1385.48	24.2308
		2.305	v2	2.66667			1196.38	28.7094				1583.41	24.256
		2.318	v1	2			1345.92	28.736				1781.33	24.423
		2.878	v2	2			1495.47	28.7716				1979.26	24.6498
		2.892	v1	1.33333			1645.02	28.8615				2177.18	24.8577
		3.454	v2	2.66667			1794.56	28.8988				2375.11	21.4208
		3.467	v1	2			1944.11	28.8855				2573.04	16.4584
		4.029	v2	0.666667			2093.66	28.8833				2770.96	16.4887
		4.046	v1	2			2243.21	28.9021				2968.89	16.4851
		4.601	v2	2.66667			2392.75	28.8906				3166.81	42.8541
		4.621	v1	1.33333			2542.3	28.9149				3364.74	74.2948
		5.175	v2	1.33333			2691.85	28.8851				3562.67	76.0335
		5.194	v1	0.666667			2841.39	28.8958				3760.59	77.6924
		5.745	v2	1.33333			2990.94	28.9109				3958.52	78.1978
		5.771	v1	2			3140.49	28.9248				4156.44	78.5659
		6.32	v2	0.666667			3290.03	28.9119				4354.37	78.8387
		6.345	v1	2			3439.58	28.9134				4552.3	79.0903
		6.894	v2	2.66667			3589.13	28.9165				4750.22	79.5155
		6.922	v1	2			3738.68	28.9349				4948.15	79.9597
		7.468	v2	0.666667			3888.22	28.951				5146.07	80.3349
		7.498	v1	1.33333			4037.77	28.9902				5344	80.6376
		8.043	v2	2			4187.32	28.9937				5541.93	81.214
		8.072	v1	2.66667			4336.86	28.9943				5739.85	81.4274
		8.619	v2	2			4486.41	29.004				5937.78	81.775
		8.651	v1	2.66667			4635.96	29.0257				6135.7	82.1317
		9.195	v2	1.33333			4785.51	29.0153				6333.63	82.5501
		9.224	v1	1.33333			4935.05	29.021				6531.55	82.7972
		9.777	v2	1.33333			5084.6	29.059				6729.48	83.1654
		9.797	v1	1.33333			5234.15	29.0253				6927.41	83.6053
		10.353	v2	0.666667			5383.69	29.0448				7125.33	83.7668
		10.376	v1	1.33333			5533.24	29.0323				7323.26	84.0998
		10.928	v2	1.33333			5682.79	28.9738				7521.18	84.5076
		10.951	v1	2			5832.33	28.9427				7719.11	84.6943
		11.502	v2	2			5981.88	28.922				7917.04	85.0268
		11.524	v1	2			6131.43	28.9373				8114.96	85.2908
		12.075	v2	1.33333			6280.98	28.9759				8312.89	85.6048
		12.103	v1	2			6430.52	28.9618				8510.81	85.967
		12.65	v2	2.66667			6580.07	28.9461				8708.74	87.1505
		12.678	v1	1.33333			6729.62	28.938				8906.67	86.568
		13.224	v2	1.33333			6879.16	28.9509				9104.59	86.8333
		13.254	v1	1.33333			7028.71	28.9752				9302.52	87.0506
		13.799	v2	0.666667			7178.26	28.9729				9500.44	87.3291
		13.829	v1	2			7327.8	28.9464				9698.37	87.5803
		14.374	v2	1.33333			7477.35	28.9279				9896.3	87.4502
		14.404	v1	1.33333			7626.9	28.9311				10094.2	87.8191
		14.947	v2	1.33333			7776.45	28.9311				10292.1	88.1682
		14.983	v1	1.33333			7925.99	28.9402				10490.1	88.5214
		15.521	v2	2			8075.54	28.9452				10688	88.7597
		15.559	v1	0.666667			8225.09	28.9548				10885.9	88.9764
		16.093	v2	1.33333			8374.63	28.9595				11083.9	88.8971
		16.132	v1	1.33333			8524.18	28.958				11281.8	88.1702
		16.666	v2	1.33333			8673.73	28.9457				11479.7	88.6317
		16.71	v1	1.33333			8823.28	28.9473				11677.6	89.0862
		17.24	v2	2			8972.82	28.941				11875.6	89.5093
		17.284	v1	2			9122.37	28.9475				12073.5	89.4804
		17.814	v2	1.33333			9271.92	28.9373				12271.4	89.681
		17.862	v1	2			9421.46	28.9783				12469.3	89.8571
		18.386	v2	1.33333			9571.01	28.9541				12667.3	89.69
		18.436	v1	0.666667			9720.56	28.9379				12865.2	89.9766
		18.964	v2	2.66667			9870.1	28.9185				13063.1	90.402
		19.01	v1	1.33333			10019.7	28.9228				13261	90.7851
		19.537	v2	2			10169.2	28.9306				13459	91.1291
		19.587	v1	2.66667			10318.7	28.9338				13656.9	91.441
		20.116	v2	1.33333			10468.3	28.9363				13854.8	91.8285
		20.162	v1	1.33333			10617.8	28.9276				14052.7	91.6723
		20.69	v2	1.33333			10767.4	28.9351				14250.7	91.6149
		20.736	v1	2			10916.9	28.956				14448.6	91.681
		21.265	v2	2			11066.5	29.0036				14646.5	91.7972
		21.315	v1	2			11216	29.0345				14844.4	91.87
		21.839	v2	0.666667			11365.6	28.9994				15042.4	91.9229
		21.89	v1	2			11515.1	29.0215				15240.3	91.5518
		22.412	v2	2			11664.7	29.0186				15438.2	89.5162
		22.475	v1	2			11814.2	29.0186				15636.1	88.3589
		22.985	v2	2.66667			11963.8	29.0195				15834.1	52.4421
		23.051	v1	2			12113.3	29.0292				16032	46.7441
		23.562	v2	2			12262.9	29.025				16229.9	46.7285
		23.628	v1	0.666667			12412.4	29.0326				16427.9	46.7183
		24.139	v2	1.33333			12562	29.0505				16625.8	46.7104
		24.208	v1	2			12711.5	29.0403				16823.7	46.7074
		24.711	v2	1.33333			12861	29.0586				17021.6	46.71
		24.783	v1	1.33333			13010.6	29.0895				17219.6	46.711
		25.289	v2	1.33333			13160.1	29.0367				17417.5	46.7256
		25.36	v1	2			13309.7	29.0379				17615.4	46.7282
		25.861	v2	2			13459.2	29.0294				17813.3	46.7246
		25.938	v1	1.33333			13608.8	29.0156				18011.3	48.271
		26.436	v2	2			13758.3	29.0462				18209.2	48.7951
		26.513	v1	1.33333			13907.9	29.0552				18407.1	48.785
		27.009	v2	1.33333			14057.4	29.054
		27.091	v1	1.33333			14207	29.0586
		27.583	v2	2			14356.5	29.0597
		27.67	v1	2			14506.1	29.0592
		28.159	v2	1.33333			14655.6	29.0576
		28.247	v1	2.66667			14805.2	29.0809
		28.733	v2	0.666667			14954.7	29.0864
		28.826	v1	2			15104.3	29.0431
		29.306	v2	2			15253.8	29.045
		29.399	v1	1.33333			15403.3	29.057
		29.882	v2	1.33333			15552.9	29.0489
		29.974	v1	2			15702.4	29.0709
		30.455	v2	1.33333			15852	29.0833
		30.552	v1	0.666667			16001.5	29.0839
		31.033	v2	1.33333			16151.1	29.0748
		31.127	v1	1.33333			16300.6	29.0825
		31.608	v2	0.666667			16450.2	29.1009
		31.703	v1	2			16599.7	29.1314
		32.181	v2	1.33333			16749.3	29.1105
		32.28	v1	2			16898.8	29.102
		32.757	v2	1.33333			17048.4	29.1
		32.855	v1	1.33333			17197.9	29.1336
		33.33	v2	0.666667			17347.5	29.1263
		33.433	v1	2			17497	29.0978
		33.904	v2	1.33333			17646.6	29.0996
		34.006	v1	1.33333			17796.1	29.0973
		34.479	v2	1.33333			17945.6	29.1
		34.581	v1	0.666667			18095.2	29.0891
		35.052	v2	2			18244.7	29.1275
		35.159	v1	0.666667			18394.3	29.1218
		35.625	v2	2			18543.8	29.1143
		35.734	v1	0.666667			18693.4	29.1172
		36.202	v2	2			18842.9	29.1232
		36.308	v1	1.33333			18992.5	29.1213
		36.776	v2	0.666667			19142	29.113
		36.886	v1	0.666667			19291.6	29.1213
		37.352	v2	2			19441.1	29.1426
		37.461	v1	2.66667			19590.7	29.1458
		37.928	v2	1.33333			19740.2	29.1451
		38.04	v1	2.66667			19889.8	29.1446
		38.503	v2	0.666667			20039.3	29.1388
		38.615	v1	1.33333			20188.8	29.1787
		39.078	v2	2			20338.4	29.1405
		39.188	v1	1.33333			20487.9	29.1482
		39.654	v2	2			20637.5	29.1693
		39.767	v1	2			20787	29.1756
		40.228	v2	2			20936.6	29.1769
		40.341	v1	0.666667			21086.1	29.16
		40.802	v2	0.666667			21235.7	29.1635
		40.915	v1	1.33333			21385.2	29.1707
		41.377	v2	1.33333			21534.8	29.1645
		41.493	v1	1.33333			21684.3	29.152
		41.952	v2	2			21833.9	29.1692
		42.068	v1	1.33333			21983.4	29.1907
		42.527	v2	2			22133	29.2011
		42.653	v1	2			22282.5	29.2012
		43.099	v2	0.666667			22432.1	29.2273
		43.229	v1	2			22581.6	29.2226
		43.675	v2	2.66667			22731.1	29.1822
		43.803	v1	2			22880.7	29.1785
		44.249	v2	0.666667			23030.2	29.2005
		44.381	v1	1.33333			23179.8	29.1928
		44.822	v2	2.66667			23329.3	29.2005
		44.956	v1	0.666667			23478.9	29.2474
		45.398	v2	2			23628.4	29.3151
		45.53	v1	2			23778	29.3547
		45.969	v2	1.33333			23927.5	29.3991
		46.108	v1	2.66667			24077.1	29.4758
		46.547	v2	1.33333			24226.6	29.4657
		46.682	v1	2			24376.2	29.4856
		47.121	v2	1.33333			24525.7	29.5085
		47.262	v1	2			24675.3	29.5271
		47.693	v2	2.66667			24824.8	29.5862
		47.84	v1	1.33333			24974.4	29.6128
		48.268	v2	1.33333			25123.9	29.6359
		48.414	v1	2.66667			25273.4	29.6634
		48.84	v2	1.33333			25423	29.6696
		48.992	v1	2.66667			25572.5	29.6706
		49.415	v2	1.33333			25722.1	29.652
		49.567	v1	0.666667			25871.6	29.6647
		49.99	v2	2			26021.2	29.6912
		50.141	v1	1.33333			26170.7	29.7105
		50.563	v2	2			26320.3	29.725
		50.72	v1	1.33333			26469.8	29.7465
		51.135	v2	1.33333			26619.4	29.7212
		51.294	v1	1.33333			26768.9	29.7602
		51.712	v2	1.33333			26918.5	29.7679
		51.867	v1	0.666667			27068	29.752
		52.284	v2	2			27217.6	29.7321
		52.446	v1	1.33333			27367.1	29.7816
		52.858	v2	0.666667			27516.7	29.7643
		53.021	v1	1.33333			27666.2	29.7524
		53.432	v2	1.33333			27815.7	29.7431
		53.599	v1	1.33333			27965.3	29.7641
		54.004	v2	2			28114.8	29.7817
		54.174	v1	1.33333			28264.4	29.7827
		54.578	v2	1.33333			28413.9	29.78
		54.748	v1	2			28563.5	29.8137
		55.151	v2	2.66667			28713	29.7903
		55.327	v1	1.33333			28862.6	29.8024
		55.723	v2	1.33333			29012.1	29.7902
		55.904	v1	2			29161.7	29.8377
		56.3	v2	2			29311.2	29.87
		56.478	v1	2			29460.8	29.8618
		56.872	v2	2			29610.3	29.8768
		57.056	v1	2			29759.9	29.894
		57.45	v2	0.666667			29909.4	29.915
		57.633	v1	1.33333			30059	29.9243
		58.022	v2	2			30208.5	29.9415
		58.213	v1	1.33333			30358	29.9696
		58.595	v2	2			30507.6	29.9993
		58.789	v1	1.33333			30657.1	30.0352
		59.17	v2	2			30806.7	30.3128
		59.364	v1	2			30956.2	30.6365
		59.742	v2	2.66667			31105.8	37.5835
		59.942	v1	2			31255.3	60.8101
		60.316	v2	1.33333			31404.9	79.5639
		60.517	v1	2			31554.4	82.1706
		60.89	v2	1.33333			31704	84.4226
		61.091	v1	1.33333			31853.5	86.9528
		61.462	v2	2			32003.1	93.6984
		61.671	v1	2.66667			32152.6	96.7165
		62.034	v2	2			32302.2	99.1438
		62.248	v1	2.66667			32451.7	101.383
		62.609	v2	2			32601.3	105.618
		62.836	v1	2			32750.8	111.173
		63.181	v2	1.33333			32900.3	113.477
		63.41	v1	2			33049.9	115.677
		63.757	v2	2			33199.4	118.166
		63.984	v1	2			33349	123.821
		64.33	v2	1.33333			33498.5	127.493
		64.562	v1	2			33648.1	129.879
		64.902	v2	0.666667			33797.6	132.206
		65.136	v1	2			33947.2	134.732
		65.476	v2	1.33333			34096.7	82.0139
		65.71	v1	2			34246.3	76.43
		66.05	v2	1.33333			34395.8	76.3997
		66.288	v1	1.33333			34545.4	85.2343
		66.623	v2	2			34694.9	105.664
		66.862	v1	1.33333			34844.5	127.365
		67.198	v2	2.66667			34994	148.439
		67.44	v1	1.33333			35143.6	154.971
		67.772	v2	2			35293.1	149.124
		68.017	v1	2			35442.6	154.113
		68.348	v2	1.33333			35592.2	154.136
		68.591	v1	1.33333			35741.7	154.183
		68.922	v2	2			35891.3	154.356
		69.17	v1	2			36040.8	156.044
		69.495	v2	1.33333			36190.4	164.691
		69.745	v1	1.33333			36339.9	165.805
		70.07	v2	2			36489.5	165.737
		70.319	v1	2			36639	165.7
		70.643	v2	1.33333			36788.6	165.753
		70.899	v1	2			36938.1	165.777
		71.217	v2	2			37087.7	165.9
		71.473	v1	2.66667			37237.2	165.782
		71.792	v2	0.666667			37386.8	165.769
		72.046	v1	2			37536.3	165.845
		72.369	v2	2			37685.9	165.786
		72.625	v1	2			37835.4	165.806
		72.943	v2	1.33333			37984.9	165.746
		73.199	v1	1.33333			38134.5	165.838
		73.52	v2	1.33333			38284	165.759
		73.776	v1	2			38433.6	165.693
		74.093	v2	0.666667			38583.1	165.695
		74.35	v1	2			38732.7	165.776
		74.667	v2	1.33333			38882.2	165.757
		74.924	v1	2			39031.8	165.818
		75.241	v2	1.33333			39181.3	165.774
		75.499	v1	2			39330.9	165.848
		75.814	v2	2.66667			39480.4	165.885
		76.073	v1	1.33333			39630	165.955
		76.391	v2	2			39779.5	165.868
		76.648	v1	2.66667			39929.1	165.833
		76.964	v2	1.33333			40078.6	165.822
		77.227	v1	2.66667			40228.2	165.722
		77.539	v2	2			40377.7	165.784
		77.801	v1	2			40527.2	165.758
		78.109	v2	1.33333			40676.8	165.845
		78.382	v1	2			40826.3	165.845
		78.684	v2	1.33333			40975.9	165.82
		78.958	v1	2			41125.4	165.856
		79.26	v2	2			41275	169.458
		79.532	v1	1.33333			41424.5	172.485
		79.833	v2	0.666667			41574.1	176.376
		80.109	v1	1.33333			41723.6	176.433
		80.408	v2	1.33333			41873.2	176.397
		80.685	v1	3.33333			42022.7	176.394
		80.979	v2	2.66667			42172.3	176.398
		81.259	v1	2			42321.8	176.396
		81.551	v2	2			42471.4	176.396
		81.839	v1	0.666667			42620.9	176.393
		82.124	v2	2			42770.5	176.387
		82.412	v1	1.33333			42920	176.381
		82.699	v2	2			43069.5	176.377
		82.999	v1	1.33333			43219.1	173.773
		83.272	v2	2.66667			43368.6	176.411
		83.575	v1	1.33333			43518.2	183.104
		83.853	v2	2			43667.7	193.733
		84.149	v1	2.66667			43817.3	203.352
		84.428	v2	1.33333			43966.8	220.108
		84.727	v1	0.666667			44116.4	234.263
		85.001	v2	1.33333			44265.9	248.041
		85.301	v1	1.33333			44415.5	192.318
		85.575	v2	2			44565	170.001
		85.875	v1	2			44714.6	191.3
		86.148	v2	1.33333			44864.1	222.53
		86.453	v1	2.66667			45013.7	*
		86.724	v2	2.66667
		87.031	v1	2
		87.299	v2	2
		87.607	v1	1.33333
		87.871	v2	2.66667
		88.186	v1	2
		88.446	v2	1.33333
		88.76	v1	2
		89.021	v2	2
		89.337	v1	2.66667
		89.596	v2	2
		89.912	v1	2
		90.171	v2	1.33333
		90.487	v1	2.66667
		90.746	v2	1.33333
		91.067	v1	1.33333
		91.319	v2	2
		91.643	v1	1.33333
		91.894	v2	1.33333
		92.217	v1	2
		92.467	v2	2
		92.795	v1	2
		93.042	v2	2
		93.369	v1	2
		93.616	v2	2
		93.947	v1	2
		94.19	v2	1.33333
		94.524	v1	2
		94.767	v2	0.666667
		95.099	v1	2
		95.341	v2	2
		95.677	v1	2
		95.913	v2	3.33333
		96.252	v1	1.33333
		96.49	v2	0.666667
		96.825	v1	1.33333
		97.065	v2	1.33333
		97.408	v1	2
		97.637	v2	2.66667
		97.981	v1	1.33333
		98.215	v2	1.33333
		98.561	v1	0.666667
		98.787	v2	0.666667
		99.136	v1	1.33333
		99.359	v2	2.66667
		99.71	v1	1.33333
		99.936	v2	2
		100.288	v1	1.33333
		100.508	v2	2.66667
		100.863	v1	2
		101.083	v2	2
		101.436	v1	1.33333
		101.656	v2	2
		102.015	v1	1.33333
		102.23	v2	1.33333
		102.591	v1	3.33333
		102.804	v2	2
		103.178	v1	0.666667
		103.378	v2	0
		103.754	v1	3.33333
		103.953	v2	1.33333
		104.328	v1	2
		104.531	v2	1.33333
		104.906	v1	2
		105.105	v2	1.33333
		105.481	v1	2
		105.681	v2	2
		106.056	v1	2
		106.257	v2	2.66667
		106.635	v1	2
		106.831	v2	1.33333
		107.209	v1	1.33333
		107.407	v2	1.33333
		107.784	v1	2
		107.982	v2	1.33333
		108.361	v1	2.66667
		108.556	v2	1.33333
		108.936	v1	2
		109.13	v2	2
		109.514	v1	2
		109.707	v2	2.66667
		110.089	v1	2
		110.284	v2	2.66667
		110.665	v1	1.33333
		110.859	v2	1.33333
		111.242	v1	2
		111.434	v2	1.33333
		111.816	v1	2.66667
		112.01	v2	2
		112.389	v1	2.66667
		112.585	v2	1.33333
		112.968	v1	1.33333
		113.16	v2	1.33333
		113.542	v1	0.666667
		113.735	v2	1.33333
		114.12	v1	2
		114.309	v2	2
		114.695	v1	1.33333
		114.884	v2	2
		115.269	v1	2
		115.46	v2	2
		115.845	v1	0.666667
		116.033	v2	2
		116.42	v1	2
		116.609	v2	1.33333
		116.995	v1	2
		117.183	v2	0.666667
		117.574	v1	1.33333
		117.759	v2	2
		118.148	v1	0.666667
		118.334	v2	0.666667
		118.73	v1	1.33333
		118.909	v2	2
		119.306	v1	2
		119.481	v2	2
		119.879	v1	2
		120.055	v2	1.33333
		120.456	v1	2.66667
		120.63	v2	1.33333
		121.034	v1	2
		121.205	v2	1.33333
		121.608	v1	2.66667
		121.777	v2	0.666667
		122.186	v1	1.33333
		122.349	v2	2
		122.761	v1	3.33333
		122.923	v2	2
		123.346	v1	1.33333
		123.496	v2	2
		123.921	v1	1.33333
		124.07	v2	2
		124.495	v1	1.33333
		124.643	v2	2
		125.073	v1	2
		125.217	v2	1.33333
		125.65	v1	2
		125.791	v2	1.33333
		126.225	v1	0.666667
		126.368	v2	1.33333
		126.803	v1	0.666667
		126.939	v2	1.33333
		127.378	v1	1.33333
		127.515	v2	1.33333
		127.952	v1	2
		128.089	v2	1.33333
		128.53	v1	2
		128.663	v2	2
		129.105	v1	2.66667
		129.237	v2	1.33333
		129.682	v1	0.666667
		129.809	v2	1.33333
		130.258	v1	3.33333
		130.382	v2	2
		130.832	v1	2.66667
		130.955	v2	1.33333
		131.41	v1	1.33333
		131.529	v2	1.33333
		131.985	v1	1.33333
		132.103	v2	1.33333
		132.559	v1	1.33333
		132.678	v2	0.666667
		133.137	v1	1.33333
		133.251	v2	1.33333
		133.711	v1	1.33333
		133.824	v2	2
		134.29	v1	0.666667
		134.398	v2	1.33333
		134.865	v1	1.33333
		134.969	v2	2
		135.439	v1	2
		135.544	v2	2
		136.016	v1	2
		136.116	v2	1.33333
		136.591	v1	2
		136.697	v2	2
		137.164	v1	2
		137.272	v2	1.33333
		137.742	v1	1.33333
		137.844	v2	1.33333
		138.317	v1	2
		138.42	v2	1.33333
		138.899	v1	4.66667
		138.991	v2	1.33333
		139.474	v1	6
		139.566	v2	2
		140.049	v1	7.33333
		140.142	v2	1.33333
		140.628	v1	6.66667
		140.717	v2	1.33333
		141.202	v1	8
		141.292	v2	2
		141.777	v1	6
		141.869	v2	1.33333
		142.356	v1	6.66667
		142.443	v2	0.666667
		142.931	v1	9.33333
		143.018	v2	2
		143.516	v1	8
		143.593	v2	2.66667
		144.096	v1	6.66667
		144.169	v2	2
		144.672	v1	6.66667
		144.743	v2	1.33333
		145.249	v1	4.66667
		145.319	v2	2
		145.823	v1	3.33333
		145.892	v2	2
		146.397	v1	6
		146.469	v2	1.33333
		146.975	v1	8
		147.042	v2	3.33333
		147.55	v1	8
		147.619	v2	1.33333
		148.124	v1	6
		148.193	v2	2
		148.702	v1	4
		148.765	v2	1.33333
		149.277	v1	9.33333
		149.341	v2	2
		149.857	v1	8
		149.913	v2	1.33333
		150.434	v1	8.66667
		150.487	v2	1.33333
		151.01	v1	6.66667
		151.063	v2	2
		151.588	v1	6.66667
		151.636	v2	0.666667
		152.163	v1	5.33333
		152.209	v2	1.33333
		152.737	v1	8.66667
		152.786	v2	1.33333
		153.315	v1	4
		153.359	v2	1.33333
		153.889	v1	5.33333
		153.933	v2	2
		154.466	v1	6
		154.506	v2	2
		155.043	v1	4
		155.079	v2	1.33333
		155.628	v1	8
		155.656	v2	2
		156.206	v1	6
		156.229	v2	2
		156.781	v1	6.66667
		156.802	v2	2
		157.354	v1	6
		157.377	v2	1.33333
		157.933	v1	8
		157.954	v2	2.66667
		158.507	v1	4.66667
		158.531	v2	2
		159.092	v1	8.66667
		159.105	v2	2
		159.667	v1	10.6667
		159.677	v2	2.66667
		160.248	v1	7.33333
		160.252	v2	1.33333
		160.825	v2	1.33333
		160.826	v1	5.33333
		161.4	v2	0.666667
		161.401	v1	7.33333
		161.974	v1	4.66667
		161.976	v2	1.33333
		162.549	v2	2
		162.552	v1	7.33333
		163.123	v2	1.33333
		163.127	v1	6.66667
		163.699	v2	2
		163.707	v1	9.33333
		164.271	v2	1.33333
		164.283	v1	9.33333
		164.847	v2	0.666667
		164.859	v1	8.66667
		165.42	v2	2.66667
		165.435	v1	4
		165.992	v2	2
		166.01	v1	10
		166.567	v2	1.33333
		166.586	v1	7.33333
		167.14	v2	2.66667
		167.163	v1	6.66667
		167.712	v2	1.33333
		167.739	v1	7.33333
		168.288	v2	3.33333
		168.313	v1	6.66667
		168.863	v2	2
		168.89	v1	7.33333
		169.437	v2	1.33333
		169.465	v1	7.33333
		170.011	v2	2
		170.041	v1	6.66667
		170.583	v2	1.33333
		170.615	v1	10.6667
		171.158	v2	2
		171.199	v1	6
		171.731	v2	1.33333
		171.776	v1	6
		172.303	v2	2
		172.351	v1	4.66667
		172.879	v2	1.33333
		172.926	v1	7.33333
		173.452	v2	2
		173.505	v1	6.66667
		174.027	v2	2
		174.079	v1	6
		174.601	v2	2
		174.658	v1	6.66667
		175.173	v2	1.33333
		175.234	v1	4.66667
		175.747	v2	2.66667
		175.808	v1	6.66667
		176.319	v2	2
		176.387	v1	6.66667
		176.892	v2	0.666667
		176.962	v1	6
		177.467	v2	1.33333
		177.536	v1	6.66667
		178.039	v2	1.33333
		178.114	v1	5.33333
		178.612	v2	2
		178.689	v1	5.33333
		179.188	v2	2.66667
		179.272	v1	6.66667
		179.76	v2	1.33333
		179.85	v1	6.66667
		180.335	v2	1.33333
		180.426	v1	6
		180.908	v2	2.66667
		181.005	v1	6.66667
		181.481	v2	2
		181.582	v1	6
		182.056	v2	2.66667
		182.157	v1	7.33333
		182.648	v2	2
		182.735	v1	5.33333
		183.223	v2	1.33333
		183.31	v1	8
		183.798	v2	2.66667
		183.894	v1	9.33333
		184.373	v2	1.33333
		184.473	v1	7.33333
		184.949	v2	0.666667
		185.049	v1	6
		185.525	v2	2
		185.627	v1	4.66667
		186.099	v2	2
		186.202	v1	8
		186.677	v2	1.33333
		186.776	v1	6
		187.252	v2	1.33333
		187.354	v1	8
		187.827	v2	2
		187.929	v1	8
		188.404	v2	2
		188.504	v1	7.33333
		188.977	v2	2
		189.083	v1	11.3333
		189.556	v2	2
		189.667	v1	9.33333
		190.131	v2	2
		190.246	v1	6.66667
		190.707	v2	0.666667
		190.821	v1	5.33333
		191.283	v2	2
		191.395	v1	4.66667
		191.856	v2	2
		191.974	v1	6.66667
		192.432	v2	0.666667
		192.548	v1	9.33333
		193.008	v2	1.33333
		193.122	v1	7.33333
		193.582	v2	0.666667
		193.701	v1	6
		194.159	v2	2
		194.276	v1	5.33333
		194.735	v2	1.33333
		194.854	v1	3.33333
		195.309	v2	2
		195.427	v1	5.33333
		195.885	v2	1.33333
		196.001	v1	8
		196.462	v2	1.33333
		196.58	v1	6
		197.039	v2	1.33333
		197.157	v1	6
		197.614	v2	1.33333
		197.73	v1	5.33333
		198.19	v2	1.33333
		198.308	v1	8.66667
		198.765	v2	0.666667
		198.882	v1	6.66667
		199.341	v2	0.666667
		199.462	v1	6.66667
		199.919	v2	2
		200.035	v1	6.66667
		200.498	v2	2
		200.61	v1	10
		201.075	v2	2
		201.188	v1	7.33333
		201.65	v2	2
		201.763	v1	8.66667
		202.228	v2	1.33333
		202.338	v1	7.33333
		202.804	v2	2
		202.916	v1	8.66667
		203.379	v2	2
		203.491	v1	6
		203.954	v2	2
		204.073	v1	8
		204.531	v2	2.66667
		204.649	v1	6.66667
		205.108	v2	1.33333
		205.226	v1	5.33333
		205.685	v2	1.33333
		205.802	v1	4.66667
		206.261	v2	0.666667
		206.375	v1	6.66667
		206.836	v2	0.666667
		206.949	v1	8
		207.411	v2	0.666667
		207.526	v1	10
		207.985	v2	1.33333
		208.108	v1	8
		208.562	v2	0.666667
		208.681	v1	6
		209.136	v2	1.33333
		209.261	v1	8
		209.709	v2	2
		209.837	v1	8.66667
		210.285	v2	2
		210.414	v1	7.33333
		210.86	v2	2
		210.987	v1	8.66667
		211.436	v2	2
		211.561	v1	4
		212.012	v2	1.33333
		212.14	v1	8
		212.586	v2	2
		212.714	v1	7.33333
		213.162	v2	2
		213.289	v1	6
		213.735	v2	0.666667
		213.869	v1	7.33333
		214.31	v2	0.666667
		214.443	v1	8
		214.887	v2	0.666667
		215.02	v1	4
		215.462	v2	1.33333
		215.594	v1	6.66667
		216.04	v2	1.33333
		216.169	v1	8.66667
		216.616	v2	1.33333
		216.747	v1	5.33333
		217.192	v2	2
		217.322	v1	8
		217.767	v2	1.33333
		217.896	v1	7.33333
		218.342	v2	2
		218.475	v1	5.33333
		218.916	v2	0.666667
		219.051	v1	7.33333
		219.491	v2	1.33333
		219.638	v1	8.66667
		220.066	v2	0.666667
		220.212	v1	6
		220.639	v2	1.33333
		220.788	v1	4
		221.217	v2	2
		221.366	v1	8
		221.79	v2	0.666667
		221.939	v1	6
		222.365	v2	2
		222.513	v1	5.33333
		222.94	v2	2
		223.091	v1	7.33333
		223.514	v2	1.33333
		223.665	v1	8
		224.089	v2	1.33333
		224.244	v1	6
		224.664	v2	1.33333
		224.819	v1	4.66667
		225.238	v2	2.66667
		225.392	v1	3.33333
		225.814	v2	1.33333
		225.971	v1	7.33333
		226.388	v2	2
		226.545	v1	8
		226.963	v2	2
		227.12	v1	8
		227.536	v2	0.666667
		227.699	v1	6.66667
		228.109	v2	1.33333
		228.273	v1	10
		228.684	v2	1.33333
		228.85	v1	4.66667
		229.258	v2	2
		229.424	v1	6.66667
		229.832	v2	2
		229.997	v1	5.33333
		230.408	v2	0.666667
		230.575	v1	8.66667
		230.981	v2	1.33333
		231.149	v1	6
		231.559	v2	1.33333
		231.724	v1	8
		232.135	v2	2
		232.303	v1	6
		232.709	v2	2
		232.876	v1	9.33333
		233.284	v2	2
		233.45	v1	6
		233.858	v2	0.666667
		234.029	v1	9.33333
		234.431	v2	1.33333
		234.603	v1	6.66667
		235.005	v2	0.666667
		235.183	v1	7.33333
		235.579	v2	1.33333
		235.751	v1	6
		236.152	v2	2
		236.325	v1	7.33333
		236.731	v2	2
		236.905	v1	6.66667
		237.305	v2	1.33333
		237.479	v1	10
		237.88	v2	1.33333
		238.061	v1	6.66667
		238.453	v2	1.33333
		238.641	v1	7.33333
		239.027	v2	1.33333
		239.215	v1	6.66667
		239.602	v2	2
		239.801	v1	6.66667
		240.176	v2	2
		240.375	v1	6
		240.75	v2	2
		240.949	v1	7.33333
		241.326	v2	1.33333
		241.527	v1	6
		241.901	v2	1.33333
		242.104	v1	4.66667
		242.477	v2	1.33333
		242.678	v1	8
		243.052	v2	2
		243.256	v1	10.6667
		243.626	v2	2
		243.83	v1	8.66667
		244.204	v2	3.33333
		244.407	v1	9.33333
		244.778	v2	1.33333
		244.984	v1	7.33333
		245.353	v2	0.666667
		245.557	v1	6
		245.931	v2	1.33333
		246.135	v1	6.66667
		246.507	v2	2
		246.709	v1	6.66667
		247.087	v2	3.33333
		247.283	v1	4.66667
		247.662	v2	2
		247.869	v1	7.33333
		248.239	v2	2
		248.445	v1	8
		248.815	v2	1.33333
		249.02	v1	6.66667
		249.391	v2	1.33333
		249.597	v1	11.3333
		249.965	v2	1.33333
		250.181	v1	5.33333
		250.543	v2	1.33333
		250.761	v1	6
		251.117	v2	1.33333
		251.336	v1	6.66667
		251.692	v2	1.33333
		251.912	v1	8
		252.271	v2	1.33333
		252.493	v1	4
		252.845	v2	2.66667
		253.07	v1	7.33333
		253.422	v2	0.666667
		253.646	v1	8.66667
		253.993	v2	3.33333
		254.224	v1	5.33333
		254.577	v2	31.5789
		254.8	v1	4.66667
		255.173	v2	48.1053
		255.379	v1	4
		255.766	v2	48.1053
		255.955	v1	8
		256.358	v2	47.7895
		256.532	v1	6
		256.952	v2	47.3684
		257.112	v1	6.66667
		257.547	v2	48.8421
		257.688	v1	6
		258.138	v2	47.8947
		258.265	v1	6
		258.732	v2	47.7895
		258.845	v1	6
		259.325	v2	45.0526
		259.421	v1	6.66667
		259.92	v2	23.6842
		260.003	v1	7.33333
		260.519	v2	44.1053
		260.58	v1	8
		261.118	v2	48.1053
		261.156	v1	9.33333
		261.715	v2	48.7368
		261.737	v1	6.66667
		262.313	v1	7.33333
		262.316	v2	48.9474
		262.888	v1	6.66667
		262.906	v2	49.3684
		263.472	v1	6.66667
		263.513	v2	49.2632
		264.047	v1	7.33333
		264.104	v2	44.4211
		264.634	v1	6.66667
		264.693	v2	45.3684
		265.21	v1	4.66667
		265.284	v2	47.6842
		265.785	v1	6.66667
		265.87	v2	48.9474
		266.365	v1	6.66667
		266.463	v2	47.5789
		266.947	v1	6
		267.053	v2	40
		267.524	v1	6.66667
		267.644	v2	48.4211
		268.109	v1	6
		268.244	v2	41.6842
		268.685	v1	10
		268.842	v2	25.5789
		269.269	v1	6
		269.437	v2	30.7368
		269.845	v1	7.33333
		270.037	v2	43.4737
		270.42	v1	10
		270.637	v2	43.1579
		271	v1	5.33333
		271.232	v2	47.3684
		271.576	v1	4.66667
		271.823	v2	42.1053
		272.151	v1	5.33333
		272.412	v2	46.7368
		272.732	v1	8.66667
		273.001	v2	45.7895
		273.309	v1	8.66667
		273.596	v2	44.3158
		273.885	v1	6
		274.185	v2	41.8947
		274.463	v1	8
		274.778	v2	47.5789
		275.039	v1	4
		275.369	v2	48.2105
		275.62	v1	2.66667
		275.961	v2	45.7895
		276.195	v1	6.66667
		276.554	v2	50
		276.771	v1	4.66667
		277.151	v2	49.5789
		277.351	v1	6.66667
		277.745	v2	47.4737
		277.927	v1	6
		278.339	v2	46.7368
		278.503	v1	6
		278.939	v2	44.4211
		279.079	v1	12
		279.527	v2	6.94737
		279.662	v1	8
		280.113	v2	42.7368
		280.242	v1	8
		280.702	v2	45.6842
		280.819	v1	6
		281.295	v2	48.3158
		281.394	v1	6
		281.888	v2	48.4211
		281.973	v1	5.33333
		282.487	v2	45.6842
		282.549	v1	5.33333
		283.082	v2	49.2632
		283.124	v1	8.66667
		283.68	v2	42.6316
		283.703	v1	5.33333
		284.279	v1	6.66667
		284.28	v2	43.5789
		284.86	v1	2.66667
		284.88	v2	44.4211
		285.441	v1	6.66667
		285.487	v2	50.2105
		286.017	v1	7.33333
		286.077	v2	49.2632
		286.595	v1	8
		286.667	v2	46.4211
		287.17	v1	4.66667
		287.258	v2	48.7368
		287.744	v1	6.66667
		287.845	v2	48.8421
		288.321	v1	6.66667
		288.436	v2	40.7368
		288.896	v1	8
		289.026	v2	32.6316
		289.485	v1	6.66667
		289.613	v2	3.89474
		290.06	v1	7.33333
		290.193	v2	34.4211
		290.636	v1	5.33333
		290.784	v2	39.7895
		291.215	v1	6.66667
		291.379	v2	37.0526
		291.791	v1	7.33333
		291.972	v2	42.3158
		292.367	v1	8
		292.563	v2	50.1053
		292.945	v1	7.33333
		293.153	v2	52
		293.522	v1	4.66667
		293.758	v2	49.1579
		294.105	v1	4
		294.349	v2	47.5789
		294.681	v1	5.33333
		294.939	v2	46.8421
		295.256	v1	5.33333
		295.531	v2	47.2632
		295.835	v1	7.33333
		296.121	v2	49.5789
		296.411	v1	6
		296.714	v2	50.8421
		296.986	v1	6
		297.313	v2	49.2632
		297.569	v1	8.66667
		297.912	v2	41.7895
		298.153	v1	6.66667
		298.509	v2	43.4737
		298.729	v1	5.33333
		299.105	v2	32
		299.307	v1	4.66667
		299.695	v2	26.7368
		299.882	v1	5.33333
		300.311	v2	42.9474
		300.461	v1	6.66667
		300.906	v2	50.5263
		301.037	v1	8
		301.506	v2	48.7368
		301.612	v1	4.66667
		302.098	v2	49.7895
		302.194	v1	6
		302.694	v2	48.8421
		302.77	v1	5.33333
		303.287	v2	48.8421
		303.346	v1	6
		303.881	v2	48.8421
		303.923	v1	6
		304.472	v2	49.0526
		304.499	v1	8.66667
		305.061	v2	48.2105
		305.078	v1	8
		305.652	v2	47.0526
		305.653	v1	4.66667
		306.227	v1	8.66667
		306.244	v2	48
		306.809	v1	8.66667
		306.838	v2	49.0526
		307.385	v1	9.33333
		307.432	v2	49.1579
		307.96	v1	6
		308.031	v2	49.1579
		308.538	v1	8.66667
		308.625	v2	49.5789
		309.113	v1	7.33333
		309.217	v2	43.8947
		309.695	v1	10
		309.808	v2	34.6316
		310.272	v1	8
		310.4	v2	44.6316
		310.847	v1	7.33333
		310.992	v2	41.7895
		311.426	v1	4.66667
		311.58	v2	41.2632
		312.002	v1	7.33333
		312.178	v2	30.8421
		312.578	v1	8
		312.771	v2	20.7368
		313.155	v1	7.33333
		313.356	v2	9.89474
		313.731	v1	10
		313.951	v2	5.68421
		314.323	v1	5.33333
		314.541	v2	4.52632
		314.9	v1	5.33333
		315.13	v2	4.63158
		315.476	v1	6.66667
		315.713	v2	5.47368
		316.055	v1	6.66667
		316.291	v2	32
		316.632	v1	8
		316.875	v2	36.6667
		317.207	v1	7.33333
		317.45	v2	37.3333
		317.785	v1	6.66667
		318.028	v2	36.6667
		318.361	v1	4.66667
		318.601	v2	36
		318.943	v1	8
		319.178	v2	37.3333
		319.52	v1	6.66667
		319.751	v2	35.3333
		320.096	v1	5.33333
		320.33	v2	35.3333
		320.675	v1	8
		320.905	v2	36
		321.25	v1	7.33333
		321.482	v2	36
		321.825	v1	6
		322.058	v2	36
		322.405	v1	6
		322.636	v2	36
		322.98	v1	6
		323.211	v2	37.3333
		323.557	v1	8
		323.787	v2	36
		324.135	v1	8
		324.364	v2	36
		324.711	v1	6.66667
		324.939	v2	36
		325.291	v1	8
		325.514	v2	36
		325.867	v1	7.33333
		326.086	v2	36
		326.444	v1	6.66667
		326.663	v2	36
		327.026	v1	9.33333
		327.237	v2	36.6667
		327.602	v1	8
		327.805	v2	36
		328.177	v1	6.66667
		328.372	v2	34.6667
		328.755	v1	6.66667
		328.938	v2	36
		329.331	v1	7.33333
		329.503	v2	36.6667
		329.91	v1	7.33333
		330.067	v2	35.3333
		330.488	v1	7.33333
		330.634	v2	36
		331.064	v1	7.33333
		331.199	v2	36
		331.646	v1	7.33333
		331.764	v2	36
		332.221	v1	8
		332.33	v2	35.3333
		332.797	v1	8.66667
		332.895	v2	36
		333.379	v1	7.33333
		333.46	v2	35.3333
		333.955	v1	9.33333
		334.026	v2	36.6667
		334.536	v1	6
		334.592	v2	35.3333
		335.113	v1	6
		335.157	v2	36.6667
		335.689	v1	6.66667
		335.722	v2	36.6667
		336.267	v1	8.66667
		336.289	v2	36.6667
		336.845	v1	8.66667
		336.854	v2	36.6667
		337.421	v1	8
		337.421	v2	36.6667
		337.986	v2	37.3333
		338	v1	7.33333
		338.552	v2	36
		338.576	v1	8.66667
		339.119	v2	35.3333
		339.163	v1	9.33333
		339.686	v2	36
		339.739	v1	7.33333
		340.253	v2	36.6667
		340.314	v1	8
		340.818	v2	36.6667
		340.895	v1	6.66667
		341.383	v2	36
		341.471	v1	4.66667
		341.95	v2	36.6667
		342.045	v1	9.33333
		342.516	v2	36
		342.622	v1	6.66667
		343.082	v2	34.6667
		343.198	v1	7.33333
		343.647	v2	34.6667
		343.779	v1	6.66667
		344.213	v2	35.3333
		344.355	v1	8
		344.778	v2	36
		344.931	v1	4
		345.345	v2	36.6667
		345.509	v1	4.66667
		345.912	v2	35.3333
		346.086	v1	5.33333
		346.477	v2	36.6667
		346.661	v1	8
		347.043	v2	36
		347.238	v1	8
		347.608	v2	36
		347.814	v1	8.66667
		348.172	v2	35.3333
		348.392	v1	9.33333
		348.739	v2	35.3333
		348.971	v1	7.33333
		349.304	v2	34.6667
		349.548	v1	9.33333
		349.869	v2	36.6667
		350.127	v1	6.66667
		350.435	v2	36
		350.703	v1	7.33333
		351	v2	36
		351.28	v1	6.66667
		351.567	v2	36.6667
		351.861	v1	7.33333
		352.134	v2	36.6667
		352.437	v1	8
		352.699	v2	37.3333
		353.012	v1	4.66667
		353.265	v2	34.6667
		353.591	v1	6
		353.829	v2	36
		354.166	v1	7.33333
		354.394	v2	35.3333
		354.744	v1	6.66667
		354.96	v2	35.3333
		355.32	v1	4.66667
		355.526	v2	36.6667
		355.895	v1	8.66667
		356.092	v2	36
		356.478	v1	10
		356.658	v2	36
		357.055	v1	7.33333
		357.223	v2	36
		357.63	v1	6.66667
		357.789	v2	36
		358.206	v1	6.66667
		358.354	v2	36.6667
		358.781	v1	9.33333
		358.92	v2	36
		359.364	v1	9.33333
		359.486	v2	35.3333
		359.94	v1	7.33333
		360.052	v2	36
		360.516	v1	7.33333
		360.616	v2	36.6667
		361.097	v1	7.33333
		361.183	v2	36
		361.674	v1	8.66667
		361.748	v2	34.6667
		362.251	v1	10.6667
		362.312	v2	34.6667
		362.83	v1	8.66667
		362.879	v2	36.6667
		363.406	v1	6
		363.444	v2	35.3333
		363.992	v1	4.66667
		364.01	v2	36
		364.568	v1	6.66667
		364.576	v2	36
		365.143	v2	35.3333
		365.144	v1	4
		365.709	v2	36.6667
		365.724	v1	5.33333
		366.275	v2	36.6667
		366.3	v1	8.66667
		366.839	v2	36
		366.875	v1	6.66667
		367.408	v2	35.3333
		367.452	v1	6.66667
		367.972	v2	36
		368.028	v1	6.66667
		368.541	v2	36.6667
		368.608	v1	8
		369.107	v2	36
		369.187	v1	9.33333
		369.673	v2	35.3333
		369.763	v1	5.33333
		370.239	v2	35.3333
		370.343	v1	6.66667
		370.805	v2	37.3333
		370.919	v1	8
		371.37	v2	37.3333
		371.494	v1	8
		371.937	v2	36
		372.072	v1	7.33333
		372.503	v2	34.6667
		372.647	v1	8.66667
		373.067	v2	35.3333
		373.223	v1	8.66667
		373.635	v2	36
		373.8	v1	8.66667
		374.199	v2	35.3333
		374.376	v1	10
		374.766	v2	36.6667
		374.954	v1	5.33333
		375.331	v2	35.3333
		375.53	v1	5.33333
		375.896	v2	35.3333
		376.104	v1	5.33333
		376.463	v2	35.3333
		376.682	v1	8
		377.028	v2	36.6667
		377.259	v1	8
		377.595	v2	35.3333
		377.835	v1	8
		378.163	v2	35.3333
		378.411	v1	8.66667
		378.73	v2	36.6667
		378.987	v1	9.33333
		379.296	v2	36
		379.567	v1	10.6667
		379.865	v2	36.6667
		380.143	v1	13.3333
		380.43	v2	36.6667
		380.727	v1	8
		380.997	v2	36
		381.309	v1	8.66667
		381.563	v2	36
		381.886	v1	8
		382.13	v2	36.6667
		382.462	v1	6.66667
		382.696	v2	35.3333
		383.04	v1	9.33333
		383.261	v2	36.6667
		383.615	v1	6.66667
		383.83	v2	35.3333
		384.198	v1	7.33333
		384.399	v2	36
		384.776	v1	6
		384.966	v2	36
		385.351	v1	2.66667
		385.533	v2	36
		385.931	v1	9.33333
		386.101	v2	35.3333
		386.51	v1	4.66667
		386.667	v2	36
		387.084	v1	8
		387.235	v2	36.6667
		387.663	v1	6.66667
		387.8	v2	35.3333
		388.237	v1	8
		388.366	v2	35.3333
		388.823	v1	9.33333
		388.933	v2	36.6667
		389.4	v1	7.33333
		389.5	v2	35.3333
		389.975	v1	8
		390.066	v2	36
		390.554	v1	8.66667
		390.633	v2	36.6667
		391.129	v1	8
		391.201	v2	36
		391.706	v1	11.3333
		391.767	v2	36
		392.285	v1	8
		392.334	v2	35.3333
		392.862	v1	8
		392.9	v2	36.6667
		393.438	v1	7.33333
		393.467	v2	36
		394.016	v1	8.66667
		394.032	v2	36.6667
		394.591	v1	13.3333
		394.599	v2	36.6667
		395.166	v2	36
		395.176	v1	4.66667
		395.73	v2	35.3333
		395.752	v1	6.66667
		396.298	v2	34.6667
		396.327	v1	8
		396.865	v2	36.6667
		396.904	v1	10
		397.432	v2	36.6667
		397.479	v1	7.33333
		397.998	v2	36
		398.055	v1	8.66667
		398.564	v2	36
		398.631	v1	8
		399.131	v2	36
		399.207	v1	9.33333
		399.702	v2	36
		399.787	v1	7.33333
		400.27	v2	36
		400.365	v1	6.66667
		400.836	v2	36
		400.939	v1	9.33333
		401.405	v2	36
		401.516	v1	9.33333
		401.972	v2	36.6667
		402.091	v1	7.33333
		402.54	v2	36.6667
		402.666	v1	11.3333
		403.108	v2	35.3333
		403.243	v1	9.33333
		403.674	v2	36
		403.818	v1	8.66667
		404.241	v2	36
		404.398	v1	8
		404.806	v2	35.3333
		404.974	v1	4.66667
		405.373	v2	35.3333
		405.549	v1	5.33333
		405.941	v2	36.6667
		406.131	v1	8.66667
		406.507	v2	36.6667
		406.709	v1	8
		407.072	v2	36.6667
		407.276	v1	7.33333
		407.639	v2	35.3333
		407.848	v1	10.6667
		408.207	v2	36
		408.431	v1	8
		408.774	v2	36.6667
		409.016	v1	7.33333
		409.34	v2	36
		409.587	v1	4.66667
		409.904	v2	36
		410.153	v1	6
		410.472	v2	37.3333
		410.733	v1	8
		411.039	v2	36.6667
		411.308	v1	7.33333
		411.605	v2	37.3333
		411.883	v1	6
		412.172	v2	36.6667
		412.458	v1	8
		412.737	v2	36.6667
		413.025	v1	8
		413.302	v2	35.3333
		413.592	v1	6.66667
		413.87	v2	36
		414.16	v1	6.66667
		414.435	v2	35.3333
		414.727	v1	8.66667
		415.002	v2	36
		415.301	v1	4.66667
		415.567	v2	36
		415.868	v1	8
		416.132	v2	36
		416.436	v1	8.66667
		416.698	v2	36.6667
		417.004	v1	7.33333
		417.263	v2	36
		417.572	v1	10.6667
		417.83	v2	36
		418.139	v1	6.66667
		418.397	v2	36
		418.707	v1	8
		418.963	v2	34.6667
		419.275	v1	8
		419.529	v2	37.3333
		419.857	v1	6
		420.097	v2	36.6667
		420.432	v1	7.33333
		420.662	v2	35.3333
		421.007	v1	9.33333
		421.229	v2	36.6667
		421.589	v1	8.66667
		421.794	v2	36
		422.166	v1	8
		422.359	v2	36
		422.743	v1	8.66667
		422.927	v2	36.6667
		423.32	v1	8.66667
		423.492	v2	36
		423.894	v1	6.66667
		424.06	v2	36.6667
		424.47	v1	8
		424.628	v2	36
		425.048	v1	2
		425.195	v2	36
		425.623	v1	4.66667
		425.764	v2	36
		426.198	v1	7.33333
		426.333	v2	35.3333
		426.773	v1	12.6667
		426.898	v2	36
		427.354	v1	7.33333
		427.467	v2	36
		427.931	v1	9.33333
		428.035	v2	36.6667
		428.507	v1	8.66667
		428.601	v2	36.6667
		429.082	v1	8
		429.169	v2	36.6667
		429.658	v1	9.33333
		429.735	v2	36
		430.233	v1	8
		430.301	v2	36
		430.811	v1	6.66667
		430.868	v2	35.3333
		431.387	v1	9.33333
		431.436	v2	36
		431.962	v1	11.3333
		432.003	v2	36
		432.539	v1	6.66667
		432.571	v2	36.6667
		433.116	v1	9.33333
		433.14	v2	36
		433.691	v1	8
		433.708	v2	36.6667
		434.269	v1	6
		434.275	v2	36.6667
		434.841	v2	36
		434.844	v1	5.33333
		435.41	v2	36
		435.422	v1	4
		435.976	v2	36
		435.996	v1	6
		436.545	v2	34.6667
		436.573	v1	8.66667
		437.113	v2	35.3333
		437.149	v1	6.66667
		437.678	v2	36.6667
		437.725	v1	6.66667
		438.245	v2	35.3333
		438.3	v1	6
		438.81	v2	36
		438.877	v1	8
		439.376	v2	35.3333
		439.453	v1	6.66667
		439.943	v2	36
		440.038	v1	5.33333
		440.507	v2	36
		440.615	v1	10
		441.074	v2	36
		441.201	v1	5.33333
		441.64	v2	36
		441.777	v1	2.66667
		442.207	v2	34
		442.353	v1	8
		442.785	v2	36.6667
		442.929	v1	8.66667
		443.356	v2	36.6667
		443.508	v1	6
		443.927	v2	36
		444.084	v1	8
		444.496	v2	36.6667
		444.671	v1	6
		445.063	v2	36
		445.248	v1	4
		445.628	v2	35.3333
		445.824	v1	8
		446.196	v2	36.6667
		446.402	v1	2.66667
		446.762	v2	36
		446.978	v1	7.33333
		447.328	v2	36
		447.554	v1	8
		447.895	v2	36
		448.132	v1	8
		448.461	v2	36
		448.709	v1	6.66667
		449.028	v2	36
		449.284	v1	8.66667
		449.593	v2	36.6667
		449.862	v1	6.66667
		450.159	v2	34.6667
		450.437	v1	7.33333
		450.725	v2	36.6667
		451.02	v1	8.66667
		451.29	v2	36.6667
		451.595	v1	10.6667
		451.856	v2	36.6667
		452.172	v1	10
		452.423	v2	36.6667
		452.749	v1	9.33333
		452.988	v2	36
		453.326	v1	9.33333
		453.553	v2	36.6667
		453.902	v1	9.33333
		454.121	v2	36
		454.48	v1	6.66667
		454.685	v2	36.6667
		455.056	v1	5.33333
		455.252	v2	36
		455.637	v1	5.33333
		455.817	v2	35.3333
		456.215	v1	9.33333
		456.384	v2	36
		456.793	v1	6
		456.951	v2	34.6667
		457.37	v1	6
		457.517	v2	36
		457.947	v1	6.66667
		458.081	v2	36
		458.522	v1	10
		458.65	v2	36.6667
		459.107	v1	10
		459.216	v2	35.3333
		459.684	v1	7.33333
		459.782	v2	36
		460.263	v1	6.66667
		460.349	v2	35.3333
		460.839	v1	4.66667
		460.914	v2	36
		461.414	v1	8.66667
		461.481	v2	36.6667
		461.992	v1	5.33333
		462.048	v2	36
		462.568	v1	7.33333
		462.613	v2	36
		463.145	v1	6.66667
		463.181	v2	37.3333
		463.722	v1	5.33333
		463.746	v2	35.3333
		464.299	v1	8
		464.312	v2	35.3333
		464.879	v2	36
		464.885	v1	8
		465.445	v2	37.3333
		465.463	v1	8
		466.011	v2	36.6667
		466.038	v1	6.66667
		466.577	v2	36
		466.615	v1	6
		467.142	v2	36
		467.191	v1	6
		467.708	v2	36
		467.766	v1	8
		468.273	v2	36
		468.342	v1	10.6667
		468.838	v2	37.3333
		468.918	v1	8
		469.404	v2	36
		469.5	v1	7.33333
		469.97	v2	36.6667
		470.077	v1	9.33333
		470.536	v2	36
		470.653	v1	8.66667
		471.103	v2	36.6667
		471.23	v1	8
		471.67	v2	35.3333
		471.807	v1	6.66667
		472.237	v2	36.6667
		472.383	v1	6.66667
		472.801	v2	36.6667
		472.959	v1	8
		473.367	v2	36
		473.535	v1	11.3333
		473.933	v2	35.3333
		474.119	v1	9.33333
		474.498	v2	36
		474.698	v1	7.33333
		475.063	v2	35.3333
		475.274	v1	10
		475.63	v2	36
		475.855	v1	6.66667
		476.195	v2	36
		476.43	v1	10.6667
		476.762	v2	36
		477.007	v1	6.66667
		477.328	v2	36.6667
		477.584	v1	6.66667
		477.894	v2	36
		478.16	v1	10.6667
		478.461	v2	36
		478.736	v1	8.66667
		479.025	v2	36.6667
		479.313	v1	8.66667
		479.59	v2	34.6667
		479.889	v1	8
		480.157	v2	36
		480.471	v1	8
		480.723	v2	35.3333
		481.047	v1	8
		481.289	v2	36
		481.622	v1	11.3333
		481.856	v2	36
		482.203	v1	8
		482.42	v2	35.3333
		482.779	v1	10
		482.987	v2	35.3333
		483.354	v1	10
		483.553	v2	36.6667
		483.932	v1	8.66667
		484.119	v2	36.6667
		484.507	v1	8
		484.685	v2	36
		485.087	v1	6
		485.251	v2	36.6667
		485.662	v1	6.66667
		485.816	v2	36
		486.238	v1	8.66667
		486.383	v2	36.6667
		486.815	v1	8.66667
		486.949	v2	36.6667
		487.393	v1	8.66667
		487.516	v2	36.6667
		487.969	v1	8.66667
		488.083	v2	36.6667
		488.547	v1	8
		488.648	v2	35.3333
		489.123	v1	8
		489.214	v2	36
		489.708	v1	11.3333
		489.779	v2	36.6667
		490.284	v1	7.33333
		490.346	v2	35.3333
		490.86	v1	6
		490.911	v2	35.3333
		491.437	v1	6
		491.478	v2	36
		492.013	v1	11.3333
		492.045	v2	36
		492.598	v1	8.66667
		492.611	v2	36
		493.176	v1	8.66667
		493.178	v2	35.3333
		493.742	v2	35.3333
		493.751	v1	8
		494.31	v2	36.6667
		494.339	v1	9.33333
		494.876	v2	34.6667
		494.915	v1	6.66667
		495.444	v2	36
		495.493	v1	8.66667
		496.009	v2	36
		496.071	v1	8.66667
		496.575	v2	36.6667
		496.647	v1	6
		497.142	v2	35.3333
		497.225	v1	8
		497.71	v2	36
		497.802	v1	8
		498.275	v2	36.6667
		498.378	v1	8
		498.842	v2	35.3333
		498.954	v1	10
		499.408	v2	35.3333
		499.533	v1	8
		499.975	v2	36
		500.109	v1	10
		500.543	v2	36
		500.688	v1	9.33333
		501.109	v2	36
		501.264	v1	9.33333
		501.677	v2	36
		501.84	v1	8.66667
		502.242	v2	34.6667
		502.416	v1	8.66667
		502.808	v2	34.6667
		502.993	v1	8.66667
		503.375	v2	34.6667
		503.569	v1	6
		503.941	v2	36
		504.145	v1	8.66667
		504.509	v2	36.6667
		504.72	v1	5.33333
		505.077	v2	36.6667
		505.301	v1	8.66667
		505.643	v2	36
		505.876	v1	8.66667
		506.209	v2	36
		506.45	v1	13.3333
		506.776	v2	36.6667
		507.03	v1	7.33333
		507.342	v2	36.6667
		507.605	v1	8.66667
		507.908	v2	36
		508.182	v1	9.33333
		508.475	v2	36.6667
		508.759	v1	6
		509.04	v2	36
		509.335	v1	8
		509.609	v2	36
		509.914	v1	8.66667
		510.175	v2	36
		510.49	v1	8.66667
		510.74	v2	36
		511.067	v1	6
		511.308	v2	36.6667
		511.642	v1	8
		511.875	v2	36
		512.217	v1	7.33333
		512.442	v2	36
		512.793	v1	8
		513.008	v2	36.6667
		513.369	v1	8
		513.569	v2	37.3333
		513.945	v1	7.33333
		514.135	v2	34.6667
		514.532	v1	6.66667
		514.7	v2	36.6667
		515.108	v1	3.33333
		515.266	v2	36
		515.683	v1	5.33333
		515.833	v2	36
		516.26	v1	6
		516.398	v2	35.3333
		516.835	v1	8
		516.965	v2	36.6667
		517.41	v1	9.33333
		517.532	v2	36
		517.986	v1	8
		518.098	v2	36.6667
		518.562	v1	8.66667
		518.665	v2	36
		519.138	v1	6
		519.231	v2	36
		519.714	v1	5.33333
		519.798	v2	36.6667
		520.289	v1	9.33333
		520.365	v2	37.3333
		520.866	v1	6.66667
		520.931	v2	36
		521.441	v1	8
		521.496	v2	36
		522.016	v1	8.66667
		522.064	v2	36
		522.593	v1	10
		522.629	v2	36
		523.167	v1	8.66667
		523.197	v2	36
		523.742	v1	7.33333
		523.762	v2	35.3333
		524.319	v1	6
		524.327	v2	36
		524.893	v1	6.66667
		524.894	v2	37.3333
		525.458	v2	35.3333
		525.474	v1	6
		526.024	v2	36
		526.05	v1	8
		526.591	v2	36
		526.627	v1	6.66667
		527.156	v2	35.3333
		527.204	v1	10
		527.721	v2	36.6667
		527.787	v1	7.33333
		528.288	v2	36
		528.362	v1	10.6667
		528.854	v2	36
		528.941	v1	8
		529.42	v2	36.6667
		529.514	v1	8.66667
		529.992	v2	34.6667
		530.096	v1	6
		530.588	v2	36.6667
		530.671	v1	10
		531.156	v2	36
		531.246	v1	8
		531.722	v2	36
		531.823	v1	9.33333
		532.287	v2	36.6667
		532.399	v1	8
		532.854	v2	36
		532.975	v1	8
		533.418	v2	36.6667
		533.552	v1	8
		533.984	v2	36
		534.127	v1	10
		534.55	v2	36
		534.716	v1	8
		535.115	v2	36
		535.292	v1	2
		535.681	v2	35.3333
		535.867	v1	7.33333
		536.246	v2	36
		536.449	v1	7.33333
		536.811	v2	36.6667
		537.026	v1	9.33333
		537.378	v2	36
		537.6	v1	8.66667
		537.943	v2	36
		538.178	v1	10.6667
		538.508	v2	35.3333
		538.753	v1	10
		539.075	v2	35.3333
		539.329	v1	7.33333
		539.64	v2	35.3333
		539.906	v1	14.6667
		540.206	v2	35.3333
		540.49	v1	8
		540.772	v2	36
		541.068	v1	10
		541.337	v2	36
		541.643	v1	10.6667
		541.904	v2	35.3333
		542.22	v1	4
		542.469	v2	36
		542.797	v1	7.33333
		543.034	v2	36.6667
		543.372	v1	9.33333
		543.6	v2	35.3333
		543.948	v1	10
		544.165	v2	35.3333
		544.525	v1	8
		544.732	v2	37.3333
		545.1	v1	4.66667
		545.3	v2	36.6667
		545.681	v1	6
		545.866	v2	36
		546.255	v1	6.66667
		546.432	v2	36.6667
		546.83	v1	9.33333
		546.998	v2	37.3333
		547.405	v1	5.33333
		547.563	v2	35.3333
		547.981	v1	6
		548.132	v2	36
		548.555	v1	8
		548.697	v2	36.6667
		549.132	v1	8
		549.262	v2	36.6667
		549.706	v1	8
		549.829	v2	36.6667
		550.289	v1	7.33333
		550.394	v2	36.6667
		550.864	v1	8
		550.962	v2	34.6667
		551.438	v1	6.66667
		551.528	v2	36.6667
		552.015	v1	9.33333
		552.096	v2	36.6667
		552.59	v1	6.66667
		552.662	v2	36
		553.165	v1	10.6667
		553.227	v2	36
		553.742	v1	8
		553.792	v2	36
		554.316	v1	6
		554.359	v2	35.3333
		554.902	v1	6.66667
		554.925	v2	35.3333
		555.478	v1	7.33333
		555.491	v2	36
		556.053	v1	8
		556.06	v2	36.6667
		556.624	v2	35.3333
		556.631	v1	12.6667
		557.193	v2	36.6667
		557.214	v1	8.66667
		557.758	v2	36
		557.792	v1	10
		558.324	v2	36
		558.369	v1	6
		558.892	v2	36
		558.943	v1	6
		559.456	v2	35.3333
		559.525	v1	7.33333
		560.022	v2	36
		560.101	v1	7.33333
		560.589	v2	36.6667
		560.676	v1	5.33333
		561.154	v2	36
		561.252	v1	8
		561.723	v2	34.6667
		561.827	v1	8
		562.29	v2	36
		562.401	v1	6
		562.856	v2	36
		562.978	v1	8.66667
		563.423	v2	36
		563.553	v1	7.33333
		563.987	v2	35.3333
		564.128	v1	8.66667
		564.555	v2	36.6667
		564.705	v1	6
		565.121	v2	36
		565.28	v1	5.33333
		565.688	v2	35.3333
		565.862	v1	6
		566.254	v2	35.3333
		566.438	v1	8
		566.82	v2	34.6667
		567.013	v1	10.6667
		567.386	v2	36
		567.59	v1	5.33333
		567.952	v2	35.3333
		568.165	v1	10
		568.519	v2	36.6667
		568.741	v1	5.33333
		569.084	v2	36.6667
		569.318	v1	9.33333
		569.651	v2	36
		569.893	v1	9.33333
		570.217	v2	35.3333
		570.476	v1	7.33333
		570.782	v2	36
		571.062	v1	10
		571.349	v2	34.6667
		571.639	v1	9.33333
		571.913	v2	36.6667
		572.215	v1	6.66667
		572.48	v2	36.6667
		572.791	v1	9.33333
		573.059	v2	36
		573.363	v1	8.66667
		573.637	v2	36.6667
		573.96	v1	10
		574.208	v2	36.6667
[truncated: 107,867 more rows]
