# Supplementary material for: BiG-SCAPE 2.0 and BiG-SLiCE 2.0: scalable, accurate and interactive sequence clustering of metabolic gene clusters
Source: Nat Commun. 2026 Jan 24;17:2000. doi: 10.1038/s41467-026-68733-5 (PMC12936217; doi:10.1038/s41467-026-68733-5)
Supplement: Supplementary file 11 — Source Data [file 41467_2026_68733_MOESM11_ESM.xlsx]

## Sheet: Figure S8
Tool	Alignment mode	Extend strategy	Dataset	Used_cutoff	V-measure	Homogeneity	Completeness	Purity	Entropy	GCF number diff
BiG-SCAPE 1.1	global		Amycolatopsis	0.1	0.884	0.998	0.793	0.998	0.005	510
BiG-SCAPE 1.1	global		Amycolatopsis	0.2	0.904	0.996	0.828	0.996	0.011	368
BiG-SCAPE 1.1	global		Amycolatopsis	0.3	0.921	0.994	0.859	0.992	0.021	257
BiG-SCAPE 1.1	global		Amycolatopsis	0.4	0.931	0.988	0.881	0.987	0.037	172
BiG-SCAPE 1.1	global		Amycolatopsis	0.5	0.938	0.985	0.895	0.983	0.05	119
BiG-SCAPE 1.1	global		Amycolatopsis	0.6	0.939	0.976	0.904	0.971	0.082	64
BiG-SCAPE 1.1	global		Amycolatopsis	0.7	0.936	0.966	0.908	0.953	0.135	20
BiG-SCAPE 1.1	global		Amycolatopsis	0.8	0.915	0.922	0.908	0.881	0.369	-96
BiG-SCAPE 1.1	global		Amycolatopsis	0.9	0.886	0.868	0.906	0.743	0.881	-223
BiG-SCAPE 1.1	global		Amycolatopsis	1	0.885	0.864	0.906	0.723	0.949	-232
BiG-SCAPE 1.1	glocal		Amycolatopsis	0.1	0.89	0.996	0.804	0.997	0.009	453
BiG-SCAPE 1.1	glocal		Amycolatopsis	0.2	0.918	0.993	0.854	0.993	0.02	271
BiG-SCAPE 1.1	glocal		Amycolatopsis	0.3	0.933	0.987	0.884	0.985	0.042	163
BiG-SCAPE 1.1	glocal		Amycolatopsis	0.4	0.937	0.98	0.898	0.979	0.062	98
BiG-SCAPE 1.1	glocal		Amycolatopsis	0.5	0.942	0.978	0.909	0.975	0.074	61
BiG-SCAPE 1.1	glocal		Amycolatopsis	0.6	0.941	0.97	0.914	0.96	0.115	21
BiG-SCAPE 1.1	glocal		Amycolatopsis	0.7	0.935	0.955	0.915	0.937	0.186	-24
BiG-SCAPE 1.1	glocal		Amycolatopsis	0.8	0.911	0.912	0.909	0.872	0.414	-119
BiG-SCAPE 1.1	glocal		Amycolatopsis	0.9	0.889	0.871	0.908	0.741	0.879	-218
BiG-SCAPE 1.1	glocal		Amycolatopsis	1	0.887	0.867	0.908	0.721	0.95	-228
BiG-SCAPE 1.1	global		Divergent	0.1	0.887	1	0.797	1	0	16
BiG-SCAPE 1.1	global		Divergent	0.2	0.887	1	0.797	1	0	16
BiG-SCAPE 1.1	global		Divergent	0.3	0.892	1	0.805	1	0	15
BiG-SCAPE 1.1	global		Divergent	0.4	0.904	1	0.824	1	0	13
BiG-SCAPE 1.1	global		Divergent	0.5	0.914	1	0.841	1	0	11
BiG-SCAPE 1.1	global		Divergent	0.6	0.957	1	0.918	1	0	4
BiG-SCAPE 1.1	global		Divergent	0.7	0.982	1	0.965	1	0	1
BiG-SCAPE 1.1	global		Divergent	0.8	0.982	1	0.965	1	0	1
BiG-SCAPE 1.1	global		Divergent	0.9	0.942	0.922	0.962	0.917	0.21	-4
BiG-SCAPE 1.1	global		Divergent	1	0.865	0.791	0.956	0.755	0.649	-11
BiG-SCAPE 1.1	glocal		Divergent	0.1	0.887	1	0.797	1	0	16
BiG-SCAPE 1.1	glocal		Divergent	0.2	0.887	1	0.797	1	0	16
BiG-SCAPE 1.1	glocal		Divergent	0.3	0.892	1	0.805	1	0	15
BiG-SCAPE 1.1	glocal		Divergent	0.4	0.902	1	0.821	1	0	13
BiG-SCAPE 1.1	glocal		Divergent	0.5	0.922	1	0.855	1	0	9
BiG-SCAPE 1.1	glocal		Divergent	0.6	0.949	1	0.904	1	0	5
BiG-SCAPE 1.1	glocal		Divergent	0.7	0.982	1	0.965	1	0	1
BiG-SCAPE 1.1	glocal		Divergent	0.8	0.982	1	0.965	1	0	1
BiG-SCAPE 1.1	glocal		Divergent	0.9	0.942	0.922	0.962	0.917	0.21	-4
BiG-SCAPE 1.1	glocal		Divergent	1	0.849	0.776	0.936	0.729	0.733	-11
BiG-SCAPE 1.1	global		Fusarium	0.1	0.902	1	0.822	1	0	177
BiG-SCAPE 1.1	global		Fusarium	0.2	0.93	0.999	0.871	0.999	0.003	110
BiG-SCAPE 1.1	global		Fusarium	0.3	0.958	0.999	0.921	0.999	0.004	57
BiG-SCAPE 1.1	global		Fusarium	0.4	0.972	0.997	0.948	0.996	0.012	29
BiG-SCAPE 1.1	global		Fusarium	0.5	0.977	0.987	0.966	0.981	0.058	5
BiG-SCAPE 1.1	global		Fusarium	0.6	0.975	0.983	0.967	0.973	0.077	1
BiG-SCAPE 1.1	global		Fusarium	0.7	0.973	0.978	0.968	0.957	0.119	-5
BiG-SCAPE 1.1	global		Fusarium	0.8	0.968	0.968	0.968	0.938	0.179	-13
BiG-SCAPE 1.1	global		Fusarium	0.9	0.959	0.952	0.967	0.914	0.265	-24
BiG-SCAPE 1.1	global		Fusarium	1	0.956	0.945	0.967	0.898	0.315	-29
BiG-SCAPE 1.1	glocal		Fusarium	0.1	0.902	1	0.822	1	0	177
BiG-SCAPE 1.1	glocal		Fusarium	0.2	0.93	0.999	0.871	0.999	0.003	110
BiG-SCAPE 1.1	glocal		Fusarium	0.3	0.958	0.999	0.921	0.999	0.004	57
BiG-SCAPE 1.1	glocal		Fusarium	0.4	0.972	0.997	0.948	0.996	0.012	29
BiG-SCAPE 1.1	glocal		Fusarium	0.5	0.977	0.987	0.966	0.981	0.058	5
BiG-SCAPE 1.1	glocal		Fusarium	0.6	0.975	0.983	0.967	0.973	0.077	1
BiG-SCAPE 1.1	glocal		Fusarium	0.7	0.973	0.978	0.968	0.957	0.119	-5
BiG-SCAPE 1.1	glocal		Fusarium	0.8	0.968	0.968	0.968	0.938	0.179	-13
BiG-SCAPE 1.1	glocal		Fusarium	0.9	0.959	0.952	0.967	0.914	0.265	-24
BiG-SCAPE 1.1	glocal		Fusarium	1	0.956	0.945	0.967	0.898	0.315	-29
BiG-SCAPE 1.1	global		JK1	0.1	0.866	0.995	0.767	0.997	0.011	99
BiG-SCAPE 1.1	global		JK1	0.2	0.903	0.995	0.826	0.996	0.015	64
BiG-SCAPE 1.1	global		JK1	0.3	0.918	0.995	0.852	0.995	0.018	46
BiG-SCAPE 1.1	global		JK1	0.4	0.936	0.993	0.885	0.988	0.038	27
BiG-SCAPE 1.1	global		JK1	0.5	0.942	0.988	0.901	0.982	0.058	19
BiG-SCAPE 1.1	global		JK1	0.6	0.947	0.988	0.91	0.982	0.058	17
BiG-SCAPE 1.1	global		JK1	0.7	0.949	0.985	0.916	0.979	0.072	14
BiG-SCAPE 1.1	global		JK1	0.8	0.953	0.983	0.924	0.978	0.081	11
BiG-SCAPE 1.1	global		JK1	0.9	0.936	0.981	0.895	0.968	0.103	18
BiG-SCAPE 1.1	global		JK1	1	0.935	0.973	0.9	0.952	0.152	15
BiG-SCAPE 1.1	glocal		JK1	0.1	0.918	0.988	0.857	0.983	0.041	49
BiG-SCAPE 1.1	glocal		JK1	0.2	0.931	0.988	0.881	0.98	0.049	35
BiG-SCAPE 1.1	glocal		JK1	0.3	0.952	0.987	0.919	0.975	0.06	20
BiG-SCAPE 1.1	glocal		JK1	0.4	0.957	0.987	0.929	0.974	0.065	15
BiG-SCAPE 1.1	glocal		JK1	0.5	0.958	0.984	0.934	0.969	0.08	11
BiG-SCAPE 1.1	glocal		JK1	0.6	0.961	0.987	0.936	0.971	0.07	11
BiG-SCAPE 1.1	glocal		JK1	0.7	0.969	0.988	0.952	0.983	0.051	7
BiG-SCAPE 1.1	glocal		JK1	0.8	0.968	0.984	0.952	0.98	0.064	6
BiG-SCAPE 1.1	glocal		JK1	0.9	0.963	0.984	0.943	0.966	0.092	8
BiG-SCAPE 1.1	glocal		JK1	1	0.961	0.975	0.948	0.951	0.144	5
BiG-SCAPE 1.1	global		Metcalf	0.1	0.753	1	0.604	1	0	41
BiG-SCAPE 1.1	global		Metcalf	0.2	0.838	1	0.721	1	0	23
BiG-SCAPE 1.1	global		Metcalf	0.3	0.851	1	0.741	1	0	18
BiG-SCAPE 1.1	global		Metcalf	0.4	0.851	1	0.741	1	0	18
BiG-SCAPE 1.1	global		Metcalf	0.5	0.849	0.97	0.755	0.99	0.034	13
BiG-SCAPE 1.1	global		Metcalf	0.6	0.858	0.97	0.77	0.989	0.037	11
BiG-SCAPE 1.1	global		Metcalf	0.7	0.865	0.97	0.781	0.988	0.041	9
BiG-SCAPE 1.1	global		Metcalf	0.8	0.854	0.96	0.769	0.98	0.088	7
BiG-SCAPE 1.1	global		Metcalf	0.9	0.856	0.963	0.77	0.972	0.108	7
BiG-SCAPE 1.1	global		Metcalf	1	0.856	0.963	0.77	0.972	0.108	7
BiG-SCAPE 1.1	glocal		Metcalf	0.1	0.843	1	0.729	1	0	23
BiG-SCAPE 1.1	glocal		Metcalf	0.2	0.915	1	0.844	1	0	12
BiG-SCAPE 1.1	glocal		Metcalf	0.3	0.922	1	0.855	1	0	11
BiG-SCAPE 1.1	glocal		Metcalf	0.4	0.92	1	0.852	1	0	10
BiG-SCAPE 1.1	glocal		Metcalf	0.5	0.9	0.944	0.861	0.975	0.092	5
BiG-SCAPE 1.1	glocal		Metcalf	0.6	0.9	0.944	0.861	0.975	0.092	5
BiG-SCAPE 1.1	glocal		Metcalf	0.7	0.904	0.927	0.882	0.955	0.136	2
BiG-SCAPE 1.1	glocal		Metcalf	0.8	0.89	0.927	0.856	0.961	0.13	2
BiG-SCAPE 1.1	glocal		Metcalf	0.9	0.895	0.935	0.857	0.943	0.177	2
BiG-SCAPE 1.1	glocal		Metcalf	1	0.895	0.935	0.857	0.943	0.177	2
BiG-SCAPE 1.1	global		MIBiG_BS1	0.1	0.868	1	0.768	1	0	181
BiG-SCAPE 1.1	global		MIBiG_BS1	0.2	0.874	1	0.777	1	0	169
BiG-SCAPE 1.1	global		MIBiG_BS1	0.3	0.887	1	0.797	1	0	144
BiG-SCAPE 1.1	global		MIBiG_BS1	0.4	0.899	1	0.816	1	0	122
BiG-SCAPE 1.1	global		MIBiG_BS1	0.5	0.904	0.986	0.834	0.99	0.025	98
BiG-SCAPE 1.1	global		MIBiG_BS1	0.6	0.904	0.952	0.861	0.973	0.086	56
BiG-SCAPE 1.1	global		MIBiG_BS1	0.7	0.912	0.941	0.885	0.954	0.138	29
BiG-SCAPE 1.1	global		MIBiG_BS1	0.8	0.896	0.901	0.892	0.901	0.3	4
BiG-SCAPE 1.1	global		MIBiG_BS1	0.9	0.881	0.865	0.897	0.845	0.483	-16
BiG-SCAPE 1.1	global		MIBiG_BS1	1	0.878	0.859	0.898	0.831	0.534	-20
BiG-SCAPE 1.1	glocal		MIBiG_BS1	0.1	0.874	1	0.777	1	0	169
BiG-SCAPE 1.1	glocal		MIBiG_BS1	0.2	0.881	1	0.788	1	0	155
BiG-SCAPE 1.1	glocal		MIBiG_BS1	0.3	0.892	1	0.805	1	0	136
BiG-SCAPE 1.1	glocal		MIBiG_BS1	0.4	0.901	1	0.82	1	0	118
BiG-SCAPE 1.1	glocal		MIBiG_BS1	0.5	0.902	0.979	0.836	0.983	0.044	90
BiG-SCAPE 1.1	glocal		MIBiG_BS1	0.6	0.905	0.952	0.861	0.967	0.097	54
BiG-SCAPE 1.1	glocal		MIBiG_BS1	0.7	0.91	0.933	0.888	0.945	0.166	23
BiG-SCAPE 1.1	glocal		MIBiG_BS1	0.8	0.898	0.907	0.89	0.9	0.29	6
BiG-SCAPE 1.1	glocal		MIBiG_BS1	0.9	0.886	0.878	0.894	0.847	0.453	-12
BiG-SCAPE 1.1	glocal		MIBiG_BS1	1	0.883	0.872	0.895	0.83	0.507	-16
BiG-SCAPE 1.1	global		Planomonospora	0.1	0.609	1	0.438	1	0	7
BiG-SCAPE 1.1	global		Planomonospora	0.2	0.609	1	0.438	1	0	7
BiG-SCAPE 1.1	global		Planomonospora	0.3	0.609	1	0.438	1	0	7
BiG-SCAPE 1.1	global		Planomonospora	0.4	0.634	1	0.464	1	0	6
BiG-SCAPE 1.1	global		Planomonospora	0.5	0.72	1	0.563	1	0	4
BiG-SCAPE 1.1	global		Planomonospora	0.6	0.94	1	0.888	1	0	1
BiG-SCAPE 1.1	global		Planomonospora	0.7	1	1	1	1	0	0
BiG-SCAPE 1.1	global		Planomonospora	0.8	1	1	1	1	0	0
BiG-SCAPE 1.1	global		Planomonospora	0.9	1	1	1	1	0	0
BiG-SCAPE 1.1	global		Planomonospora	1	1	1	1	1	0	0
BiG-SCAPE 1.1	glocal		Planomonospora	0.1	0.609	1	0.438	1	0	7
BiG-SCAPE 1.1	glocal		Planomonospora	0.2	0.609	1	0.438	1	0	7
BiG-SCAPE 1.1	glocal		Planomonospora	0.3	0.689	1	0.525	1	0	5
BiG-SCAPE 1.1	glocal		Planomonospora	0.4	0.72	1	0.563	1	0	4
BiG-SCAPE 1.1	glocal		Planomonospora	0.5	0.843	1	0.728	1	0	2
BiG-SCAPE 1.1	glocal		Planomonospora	0.6	1	1	1	1	0	0
BiG-SCAPE 1.1	glocal		Planomonospora	0.7	1	1	1	1	0	0
BiG-SCAPE 1.1	glocal		Planomonospora	0.8	1	1	1	1	0	0
BiG-SCAPE 1.1	glocal		Planomonospora	0.9	1	1	1	1	0	0
BiG-SCAPE 1.1	glocal		Planomonospora	1	1	1	1	1	0	0
BiG-SCAPE 1.1	global		Reclassification	0.1	0.703	1	0.542	1	0	51
BiG-SCAPE 1.1	global		Reclassification	0.2	0.762	1	0.616	1	0	36
BiG-SCAPE 1.1	global		Reclassification	0.3	0.777	0.93	0.668	0.971	0.078	21
BiG-SCAPE 1.1	global		Reclassification	0.4	0.795	0.886	0.721	0.929	0.198	9
BiG-SCAPE 1.1	global		Reclassification	0.5	0.782	0.826	0.743	0.87	0.375	3
BiG-SCAPE 1.1	global		Reclassification	0.6	0.789	0.828	0.753	0.852	0.429	2
BiG-SCAPE 1.1	global		Reclassification	0.7	0.78	0.812	0.75	0.827	0.517	1
BiG-SCAPE 1.1	global		Reclassification	0.8	0.78	0.812	0.75	0.827	0.517	1
BiG-SCAPE 1.1	global		Reclassification	0.9	0.78	0.812	0.75	0.827	0.517	1
BiG-SCAPE 1.1	global		Reclassification	1	0.78	0.812	0.75	0.827	0.517	1
BiG-SCAPE 1.1	glocal		Reclassification	0.1	0.703	1	0.542	1	0	51
BiG-SCAPE 1.1	glocal		Reclassification	0.2	0.764	1	0.619	1	0	35
BiG-SCAPE 1.1	glocal		Reclassification	0.3	0.774	0.925	0.666	0.974	0.076	21
BiG-SCAPE 1.1	glocal		Reclassification	0.4	0.811	0.908	0.733	0.951	0.158	9
BiG-SCAPE 1.1	glocal		Reclassification	0.5	0.782	0.821	0.747	0.878	0.401	2
BiG-SCAPE 1.1	glocal		Reclassification	0.6	0.789	0.823	0.757	0.859	0.461	1
BiG-SCAPE 1.1	glocal		Reclassification	0.7	0.78	0.807	0.754	0.832	0.562	0
BiG-SCAPE 1.1	glocal		Reclassification	0.8	0.78	0.807	0.754	0.832	0.562	0
BiG-SCAPE 1.1	glocal		Reclassification	0.9	0.78	0.807	0.754	0.832	0.562	0
BiG-SCAPE 1.1	glocal		Reclassification	1	0.78	0.807	0.754	0.832	0.562	0
BiG-SCAPE 1.1	global		Rhodococcus	0.1	0.732	1	0.578	1	0	231
BiG-SCAPE 1.1	global		Rhodococcus	0.2	0.766	1	0.621	1	0	168
BiG-SCAPE 1.1	global		Rhodococcus	0.3	0.804	1	0.672	1	0	115
BiG-SCAPE 1.1	global		Rhodococcus	0.4	0.82	1	0.695	1	0	89
BiG-SCAPE 1.1	global		Rhodococcus	0.5	0.84	1	0.725	1	0	67
BiG-SCAPE 1.1	global		Rhodococcus	0.6	0.85	1	0.739	1	0	54
BiG-SCAPE 1.1	global		Rhodococcus	0.7	0.852	0.998	0.744	0.994	0.013	47
BiG-SCAPE 1.1	global		Rhodococcus	0.8	0.848	0.991	0.741	0.988	0.036	46
BiG-SCAPE 1.1	global		Rhodococcus	0.9	0.842	0.991	0.732	0.988	0.035	47
BiG-SCAPE 1.1	global		Rhodococcus	1	0.846	0.991	0.737	0.988	0.036	45
BiG-SCAPE 1.1	glocal		Rhodococcus	0.1	0.749	1	0.599	1	0	197
BiG-SCAPE 1.1	glocal		Rhodococcus	0.2	0.787	1	0.648	1	0	133
BiG-SCAPE 1.1	glocal		Rhodococcus	0.3	0.816	0.998	0.69	0.997	0.007	94
BiG-SCAPE 1.1	glocal		Rhodococcus	0.4	0.829	0.998	0.708	0.998	0.008	74
BiG-SCAPE 1.1	glocal		Rhodococcus	0.5	0.837	0.996	0.721	0.996	0.015	61
BiG-SCAPE 1.1	glocal		Rhodococcus	0.6	0.839	0.996	0.725	0.996	0.016	57
BiG-SCAPE 1.1	glocal		Rhodococcus	0.7	0.839	0.99	0.728	0.988	0.042	50
BiG-SCAPE 1.1	glocal		Rhodococcus	0.8	0.847	0.99	0.74	0.986	0.047	47
BiG-SCAPE 1.1	glocal		Rhodococcus	0.9	0.847	0.988	0.741	0.984	0.053	45
BiG-SCAPE 1.1	glocal		Rhodococcus	1	0.847	0.985	0.743	0.982	0.062	44
BiG-SCAPE 2.0	global		Amycolatopsis	0	0.852	1	0.742	1	0	790
BiG-SCAPE 2.0	global		Amycolatopsis	0.1	0.877	0.999	0.781	0.999	0.002	561
BiG-SCAPE 2.0	global		Amycolatopsis	0.2	0.892	0.999	0.806	0.999	0.003	450
BiG-SCAPE 2.0	global		Amycolatopsis	0.3	0.905	0.997	0.829	0.996	0.008	357
BiG-SCAPE 2.0	global		Amycolatopsis	0.4	0.916	0.996	0.848	0.995	0.012	283
BiG-SCAPE 2.0	global		Amycolatopsis	0.5	0.927	0.995	0.869	0.994	0.016	219
BiG-SCAPE 2.0	global		Amycolatopsis	0.6	0.937	0.991	0.889	0.99	0.028	151
BiG-SCAPE 2.0	global		Amycolatopsis	0.7	0.95	0.983	0.919	0.979	0.061	74
BiG-SCAPE 2.0	global		Amycolatopsis	0.8	0.954	0.965	0.943	0.951	0.142	-1
BiG-SCAPE 2.0	global		Amycolatopsis	0.9	0.912	0.903	0.921	0.823	0.564	-161
BiG-SCAPE 2.0	global		Amycolatopsis	1	0.889	0.872	0.907	0.724	0.936	-227
BiG-SCAPE 2.0	glocal	greedy	Amycolatopsis	0	0.852	1	0.742	1	0	790
BiG-SCAPE 2.0	glocal	greedy	Amycolatopsis	0.1	0.89	0.997	0.804	0.996	0.008	468
BiG-SCAPE 2.0	glocal	greedy	Amycolatopsis	0.2	0.912	0.991	0.844	0.995	0.012	321
BiG-SCAPE 2.0	glocal	greedy	Amycolatopsis	0.3	0.924	0.989	0.868	0.993	0.019	232
BiG-SCAPE 2.0	glocal	greedy	Amycolatopsis	0.4	0.933	0.981	0.889	0.986	0.039	141
BiG-SCAPE 2.0	glocal	greedy	Amycolatopsis	0.5	0.943	0.977	0.912	0.982	0.052	90
BiG-SCAPE 2.0	glocal	greedy	Amycolatopsis	0.6	0.943	0.963	0.925	0.968	0.095	31
BiG-SCAPE 2.0	glocal	greedy	Amycolatopsis	0.7	0.934	0.941	0.927	0.934	0.205	-45
BiG-SCAPE 2.0	glocal	greedy	Amycolatopsis	0.8	0.908	0.893	0.923	0.848	0.493	-157
BiG-SCAPE 2.0	glocal	greedy	Amycolatopsis	0.9	0.881	0.848	0.916	0.749	0.884	-242
BiG-SCAPE 2.0	glocal	greedy	Amycolatopsis	1	0.881	0.846	0.918	0.745	0.901	-246
BiG-SCAPE 2.0	glocal	legacy	Amycolatopsis	0	0.852	1	0.742	1	0	790
BiG-SCAPE 2.0	glocal	legacy	Amycolatopsis	0.1	0.891	0.992	0.808	0.99	0.023	429
BiG-SCAPE 2.0	glocal	legacy	Amycolatopsis	0.2	0.911	0.983	0.849	0.983	0.042	275
BiG-SCAPE 2.0	glocal	legacy	Amycolatopsis	0.3	0.921	0.977	0.872	0.98	0.056	183
BiG-SCAPE 2.0	glocal	legacy	Amycolatopsis	0.4	0.933	0.971	0.899	0.971	0.083	93
BiG-SCAPE 2.0	glocal	legacy	Amycolatopsis	0.5	0.939	0.965	0.914	0.961	0.112	43
BiG-SCAPE 2.0	glocal	legacy	Amycolatopsis	0.6	0.938	0.948	0.929	0.942	0.173	-18
BiG-SCAPE 2.0	glocal	legacy	Amycolatopsis	0.7	0.925	0.923	0.928	0.908	0.29	-89
BiG-SCAPE 2.0	glocal	legacy	Amycolatopsis	0.8	0.901	0.877	0.927	0.824	0.599	-192
BiG-SCAPE 2.0	glocal	legacy	Amycolatopsis	0.9	0.878	0.84	0.92	0.749	0.899	-250
BiG-SCAPE 2.0	glocal	legacy	Amycolatopsis	1	0.878	0.839	0.92	0.746	0.905	-251
BiG-SCAPE 2.0	glocal	simple_match	Amycolatopsis	0	0.852	1	0.742	1	0	790
BiG-SCAPE 2.0	glocal	simple_match	Amycolatopsis	0.1	0.891	0.995	0.807	0.993	0.017	444
BiG-SCAPE 2.0	glocal	simple_match	Amycolatopsis	0.2	0.913	0.988	0.848	0.99	0.025	291
BiG-SCAPE 2.0	glocal	simple_match	Amycolatopsis	0.3	0.924	0.982	0.873	0.985	0.041	193
BiG-SCAPE 2.0	glocal	simple_match	Amycolatopsis	0.4	0.934	0.975	0.897	0.975	0.068	101
BiG-SCAPE 2.0	glocal	simple_match	Amycolatopsis	0.5	0.944	0.966	0.923	0.963	0.103	40
BiG-SCAPE 2.0	glocal	simple_match	Amycolatopsis	0.6	0.94	0.947	0.933	0.948	0.158	-18
BiG-SCAPE 2.0	glocal	simple_match	Amycolatopsis	0.7	0.927	0.921	0.933	0.899	0.314	-99
BiG-SCAPE 2.0	glocal	simple_match	Amycolatopsis	0.8	0.902	0.876	0.931	0.792	0.669	-201
BiG-SCAPE 2.0	glocal	simple_match	Amycolatopsis	0.9	0.881	0.841	0.926	0.736	0.933	-255
BiG-SCAPE 2.0	glocal	simple_match	Amycolatopsis	1	0.881	0.84	0.926	0.735	0.938	-256
BiG-SCAPE 2.0	local	greedy	Amycolatopsis	0	0.852	1	0.742	1	0	790
BiG-SCAPE 2.0	local	greedy	Amycolatopsis	0.1	0.892	0.995	0.809	0.995	0.012	437
BiG-SCAPE 2.0	local	greedy	Amycolatopsis	0.2	0.912	0.982	0.851	0.991	0.027	261
BiG-SCAPE 2.0	local	greedy	Amycolatopsis	0.3	0.925	0.975	0.881	0.983	0.051	152
BiG-SCAPE 2.0	local	greedy	Amycolatopsis	0.4	0.928	0.96	0.899	0.969	0.095	70
BiG-SCAPE 2.0	local	greedy	Amycolatopsis	0.5	0.927	0.944	0.912	0.952	0.149	6
BiG-SCAPE 2.0	local	greedy	Amycolatopsis	0.6	0.9	0.891	0.91	0.888	0.363	-117
BiG-SCAPE 2.0	local	greedy	Amycolatopsis	0.7	0.874	0.844	0.907	0.822	0.633	-206
BiG-SCAPE 2.0	local	greedy	Amycolatopsis	0.8	0.862	0.824	0.905	0.751	0.903	-247
BiG-SCAPE 2.0	local	greedy	Amycolatopsis	0.9	0.861	0.819	0.907	0.738	0.966	-259
BiG-SCAPE 2.0	local	greedy	Amycolatopsis	1	0.861	0.819	0.908	0.725	1.005	-262
BiG-SCAPE 2.0	local	legacy	Amycolatopsis	0	0.852	1	0.742	1	0	790
BiG-SCAPE 2.0	local	legacy	Amycolatopsis	0.1	0.901	0.983	0.831	0.981	0.048	300
BiG-SCAPE 2.0	local	legacy	Amycolatopsis	0.2	0.924	0.961	0.889	0.96	0.112	78
BiG-SCAPE 2.0	local	legacy	Amycolatopsis	0.3	0.93	0.944	0.916	0.941	0.177	-18
BiG-SCAPE 2.0	local	legacy	Amycolatopsis	0.4	0.923	0.918	0.927	0.909	0.291	-92
BiG-SCAPE 2.0	local	legacy	Amycolatopsis	0.5	0.91	0.889	0.932	0.871	0.436	-151
BiG-SCAPE 2.0	local	legacy	Amycolatopsis	0.6	0.875	0.834	0.92	0.745	0.91	-249
BiG-SCAPE 2.0	local	legacy	Amycolatopsis	0.7	0.87	0.825	0.919	0.73	0.985	-261
BiG-SCAPE 2.0	local	legacy	Amycolatopsis	0.8	0.867	0.82	0.92	0.713	1.049	-269
BiG-SCAPE 2.0	local	legacy	Amycolatopsis	0.9	0.866	0.819	0.919	0.709	1.067	-271
BiG-SCAPE 2.0	local	legacy	Amycolatopsis	1	0.867	0.818	0.921	0.693	1.123	-276
BiG-SCAPE 2.0	local	simple_match	Amycolatopsis	0	0.852	1	0.742	1	0	790
BiG-SCAPE 2.0	local	simple_match	Amycolatopsis	0.1	0.894	0.992	0.814	0.99	0.022	403
BiG-SCAPE 2.0	local	simple_match	Amycolatopsis	0.2	0.917	0.977	0.864	0.98	0.053	197
BiG-SCAPE 2.0	local	simple_match	Amycolatopsis	0.3	0.928	0.965	0.894	0.965	0.099	80
BiG-SCAPE 2.0	local	simple_match	Amycolatopsis	0.4	0.928	0.944	0.913	0.944	0.168	-10
BiG-SCAPE 2.0	local	simple_match	Amycolatopsis	0.5	0.919	0.918	0.92	0.904	0.298	-82
BiG-SCAPE 2.0	local	simple_match	Amycolatopsis	0.6	0.891	0.866	0.919	0.804	0.65	-196
BiG-SCAPE 2.0	local	simple_match	Amycolatopsis	0.7	0.871	0.83	0.917	0.734	0.954	-255
BiG-SCAPE 2.0	local	simple_match	Amycolatopsis	0.8	0.865	0.822	0.914	0.719	1.036	-267
BiG-SCAPE 2.0	local	simple_match	Amycolatopsis	0.9	0.864	0.819	0.913	0.714	1.064	-270
BiG-SCAPE 2.0	local	simple_match	Amycolatopsis	1	0.865	0.82	0.916	0.713	1.066	-271
BiG-SCAPE 2.0	global		Divergent	0	0.887	1	0.797	1	0	16
BiG-SCAPE 2.0	global		Divergent	0.1	0.887	1	0.797	1	0	16
BiG-SCAPE 2.0	global		Divergent	0.2	0.887	1	0.797	1	0	16
BiG-SCAPE 2.0	global		Divergent	0.3	0.887	1	0.797	1	0	16
BiG-SCAPE 2.0	global		Divergent	0.4	0.892	1	0.805	1	0	15
BiG-SCAPE 2.0	global		Divergent	0.5	0.904	1	0.824	1	0	13
BiG-SCAPE 2.0	global		Divergent	0.6	0.914	1	0.841	1	0	11
BiG-SCAPE 2.0	global		Divergent	0.7	0.961	1	0.924	1	0	4
BiG-SCAPE 2.0	global		Divergent	0.8	0.984	1	0.968	1	0	1
BiG-SCAPE 2.0	global		Divergent	0.9	0.992	0.983	1	0.985	0.042	-1
BiG-SCAPE 2.0	global		Divergent	1	0.796	0.683	0.953	0.693	0.985	-14
BiG-SCAPE 2.0	glocal	greedy	Divergent	0	0.887	1	0.797	1	0	16
BiG-SCAPE 2.0	glocal	greedy	Divergent	0.1	0.887	1	0.797	1	0	16
BiG-SCAPE 2.0	glocal	greedy	Divergent	0.2	0.887	1	0.797	1	0	16
BiG-SCAPE 2.0	glocal	greedy	Divergent	0.3	0.897	1	0.813	1	0	14
BiG-SCAPE 2.0	glocal	greedy	Divergent	0.4	0.916	1	0.844	1	0	11
BiG-SCAPE 2.0	glocal	greedy	Divergent	0.5	0.945	1	0.896	1	0	6
BiG-SCAPE 2.0	glocal	greedy	Divergent	0.6	0.984	1	0.968	1	0	1
BiG-SCAPE 2.0	glocal	greedy	Divergent	0.7	0.984	1	0.968	1	0	1
BiG-SCAPE 2.0	glocal	greedy	Divergent	0.8	1	1	1	1	0	0
BiG-SCAPE 2.0	glocal	greedy	Divergent	0.9	0.914	0.871	0.963	0.939	0.209	-5
BiG-SCAPE 2.0	glocal	greedy	Divergent	1	0.798	0.686	0.953	0.669	1.033	-14
BiG-SCAPE 2.0	glocal	legacy	Divergent	0	0.887	1	0.797	1	0	16
BiG-SCAPE 2.0	glocal	legacy	Divergent	0.1	0.887	1	0.797	1	0	16
BiG-SCAPE 2.0	glocal	legacy	Divergent	0.2	0.887	1	0.797	1	0	16
BiG-SCAPE 2.0	glocal	legacy	Divergent	0.3	0.897	1	0.813	1	0	14
BiG-SCAPE 2.0	glocal	legacy	Divergent	0.4	0.914	1	0.841	1	0	11
BiG-SCAPE 2.0	glocal	legacy	Divergent	0.5	0.948	1	0.9	1	0	6
BiG-SCAPE 2.0	glocal	legacy	Divergent	0.6	0.98	1	0.961	1	0	2
BiG-SCAPE 2.0	glocal	legacy	Divergent	0.7	1	1	1	1	0	0
BiG-SCAPE 2.0	glocal	legacy	Divergent	0.8	0.992	0.983	1	0.985	0.042	-1
BiG-SCAPE 2.0	glocal	legacy	Divergent	0.9	0.912	0.839	1	0.938	0.222	-7
BiG-SCAPE 2.0	glocal	legacy	Divergent	1	0.787	0.649	1	0.702	0.963	-15
BiG-SCAPE 2.0	glocal	simple_match	Divergent	0	0.887	1	0.797	1	0	16
BiG-SCAPE 2.0	glocal	simple_match	Divergent	0.1	0.887	1	0.797	1	0	16
BiG-SCAPE 2.0	glocal	simple_match	Divergent	0.2	0.887	1	0.797	1	0	16
BiG-SCAPE 2.0	glocal	simple_match	Divergent	0.3	0.897	1	0.813	1	0	14
BiG-SCAPE 2.0	glocal	simple_match	Divergent	0.4	0.921	1	0.853	1	0	10
BiG-SCAPE 2.0	glocal	simple_match	Divergent	0.5	0.951	1	0.906	1	0	5
BiG-SCAPE 2.0	glocal	simple_match	Divergent	0.6	1	1	1	1	0	0
BiG-SCAPE 2.0	glocal	simple_match	Divergent	0.7	1	1	1	1	0	0
BiG-SCAPE 2.0	glocal	simple_match	Divergent	0.8	0.992	0.983	1	0.985	0.042	-1
BiG-SCAPE 2.0	glocal	simple_match	Divergent	0.9	0.912	0.839	1	0.938	0.222	-7
BiG-SCAPE 2.0	glocal	simple_match	Divergent	1	0.789	0.652	1	0.712	0.935	-15
BiG-SCAPE 2.0	local	greedy	Divergent	0	0.887	1	0.797	1	0	16
BiG-SCAPE 2.0	local	greedy	Divergent	0.1	0.887	1	0.797	1	0	16
BiG-SCAPE 2.0	local	greedy	Divergent	0.2	0.892	1	0.805	1	0	15
BiG-SCAPE 2.0	local	greedy	Divergent	0.3	0.902	1	0.821	1	0	13
BiG-SCAPE 2.0	local	greedy	Divergent	0.4	0.933	1	0.875	1	0	8
BiG-SCAPE 2.0	local	greedy	Divergent	0.5	0.958	1	0.92	1	0	4
BiG-SCAPE 2.0	local	greedy	Divergent	0.6	0.984	1	0.968	1	0	1
BiG-SCAPE 2.0	local	greedy	Divergent	0.7	0.984	1	0.968	1	0	1
BiG-SCAPE 2.0	local	greedy	Divergent	0.8	0.946	0.897	1	0.94	0.174	-5
BiG-SCAPE 2.0	local	greedy	Divergent	0.9	0.893	0.807	1	0.875	0.384	-9
BiG-SCAPE 2.0	local	greedy	Divergent	1	0.798	0.686	0.953	0.674	1.015	-14
BiG-SCAPE 2.0	local	legacy	Divergent	0	0.887	1	0.797	1	0	16
BiG-SCAPE 2.0	local	legacy	Divergent	0.1	0.887	1	0.797	1	0	16
BiG-SCAPE 2.0	local	legacy	Divergent	0.2	0.897	1	0.813	1	0	14
BiG-SCAPE 2.0	local	legacy	Divergent	0.3	0.907	1	0.83	1	0	12
BiG-SCAPE 2.0	local	legacy	Divergent	0.4	0.968	1	0.939	1	0	4
BiG-SCAPE 2.0	local	legacy	Divergent	0.5	0.992	0.983	1	0.985	0.042	-1
BiG-SCAPE 2.0	local	legacy	Divergent	0.6	0.97	0.942	1	0.963	0.114	-3
BiG-SCAPE 2.0	local	legacy	Divergent	0.7	0.966	0.935	1	0.934	0.174	-4
BiG-SCAPE 2.0	local	legacy	Divergent	0.8	0.943	0.893	1	0.903	0.276	-6
BiG-SCAPE 2.0	local	legacy	Divergent	0.9	0.93	0.869	1	0.891	0.319	-7
BiG-SCAPE 2.0	local	legacy	Divergent	1	0.827	0.706	1	0.673	0.988	-14
BiG-SCAPE 2.0	local	simple_match	Divergent	0	0.887	1	0.797	1	0	16
BiG-SCAPE 2.0	local	simple_match	Divergent	0.1	0.887	1	0.797	1	0	16
BiG-SCAPE 2.0	local	simple_match	Divergent	0.2	0.897	1	0.813	1	0	14
BiG-SCAPE 2.0	local	simple_match	Divergent	0.3	0.907	1	0.83	1	0	12
BiG-SCAPE 2.0	local	simple_match	Divergent	0.4	0.939	1	0.884	1	0	7
BiG-SCAPE 2.0	local	simple_match	Divergent	0.5	0.982	1	0.965	1	0	2
BiG-SCAPE 2.0	local	simple_match	Divergent	0.6	1	1	1	1	0	0
BiG-SCAPE 2.0	local	simple_match	Divergent	0.7	0.985	0.971	1	0.96	0.091	-2
BiG-SCAPE 2.0	local	simple_match	Divergent	0.8	0.914	0.842	1	0.869	0.355	-8
BiG-SCAPE 2.0	local	simple_match	Divergent	0.9	0.891	0.803	1	0.821	0.51	-10
BiG-SCAPE 2.0	local	simple_match	Divergent	1	0.841	0.726	1	0.644	1.053	-14
BiG-SCAPE 2.0	global		Fusarium	0	0.866	1	0.763	1	0	269
BiG-SCAPE 2.0	global		Fusarium	0.1	0.893	1	0.806	1	0	198
BiG-SCAPE 2.0	global		Fusarium	0.2	0.918	1	0.848	1	0	138
BiG-SCAPE 2.0	global		Fusarium	0.3	0.935	1	0.879	1	0	96
BiG-SCAPE 2.0	global		Fusarium	0.4	0.961	1	0.926	1	0	51
BiG-SCAPE 2.0	global		Fusarium	0.5	0.975	0.999	0.953	0.998	0.006	25
BiG-SCAPE 2.0	global		Fusarium	0.6	0.984	0.997	0.972	0.992	0.019	10
BiG-SCAPE 2.0	global		Fusarium	0.7	0.991	0.988	0.994	0.98	0.06	-6
BiG-SCAPE 2.0	global		Fusarium	0.8	0.977	0.975	0.979	0.95	0.14	-12
BiG-SCAPE 2.0	global		Fusarium	0.9	0.962	0.956	0.968	0.923	0.239	-22
BiG-SCAPE 2.0	global		Fusarium	1	0.957	0.947	0.967	0.905	0.303	-29
BiG-SCAPE 2.0	glocal	greedy	Fusarium	0	0.866	1	0.763	1	0	269
BiG-SCAPE 2.0	glocal	greedy	Fusarium	0.1	0.907	0.996	0.832	0.995	0.01	160
BiG-SCAPE 2.0	glocal	greedy	Fusarium	0.2	0.937	0.995	0.885	0.993	0.018	91
BiG-SCAPE 2.0	glocal	greedy	Fusarium	0.3	0.96	0.989	0.932	0.983	0.044	37
BiG-SCAPE 2.0	glocal	greedy	Fusarium	0.4	0.972	0.988	0.957	0.982	0.048	16
BiG-SCAPE 2.0	glocal	greedy	Fusarium	0.5	0.978	0.982	0.974	0.97	0.082	-2
BiG-SCAPE 2.0	glocal	greedy	Fusarium	0.6	0.979	0.969	0.989	0.948	0.149	-15
BiG-SCAPE 2.0	glocal	greedy	Fusarium	0.7	0.971	0.961	0.982	0.923	0.212	-21
BiG-SCAPE 2.0	glocal	greedy	Fusarium	0.8	0.957	0.944	0.971	0.902	0.301	-28
BiG-SCAPE 2.0	glocal	greedy	Fusarium	0.9	0.951	0.935	0.969	0.883	0.364	-34
BiG-SCAPE 2.0	glocal	greedy	Fusarium	1	0.951	0.932	0.97	0.884	0.372	-36
BiG-SCAPE 2.0	glocal	legacy	Fusarium	0	0.866	1	0.763	1	0	269
BiG-SCAPE 2.0	glocal	legacy	Fusarium	0.1	0.908	0.993	0.837	0.991	0.021	149
BiG-SCAPE 2.0	glocal	legacy	Fusarium	0.2	0.935	0.99	0.885	0.985	0.036	83
BiG-SCAPE 2.0	glocal	legacy	Fusarium	0.3	0.95	0.982	0.92	0.976	0.067	44
BiG-SCAPE 2.0	glocal	legacy	Fusarium	0.4	0.959	0.977	0.942	0.97	0.082	20
BiG-SCAPE 2.0	glocal	legacy	Fusarium	0.5	0.969	0.975	0.963	0.962	0.105	4
BiG-SCAPE 2.0	glocal	legacy	Fusarium	0.6	0.964	0.956	0.972	0.937	0.191	-16
BiG-SCAPE 2.0	glocal	legacy	Fusarium	0.7	0.956	0.943	0.969	0.905	0.276	-24
BiG-SCAPE 2.0	glocal	legacy	Fusarium	0.8	0.95	0.932	0.97	0.882	0.358	-34
BiG-SCAPE 2.0	glocal	legacy	Fusarium	0.9	0.946	0.923	0.97	0.871	0.405	-39
BiG-SCAPE 2.0	glocal	legacy	Fusarium	1	0.946	0.923	0.97	0.872	0.402	-39
BiG-SCAPE 2.0	glocal	simple_match	Fusarium	0	0.866	1	0.763	1	0	269
BiG-SCAPE 2.0	glocal	simple_match	Fusarium	0.1	0.909	0.996	0.835	0.995	0.01	155
BiG-SCAPE 2.0	glocal	simple_match	Fusarium	0.2	0.939	0.994	0.891	0.992	0.022	83
BiG-SCAPE 2.0	glocal	simple_match	Fusarium	0.3	0.96	0.986	0.935	0.977	0.062	31
BiG-SCAPE 2.0	glocal	simple_match	Fusarium	0.4	0.97	0.983	0.957	0.971	0.078	11
BiG-SCAPE 2.0	glocal	simple_match	Fusarium	0.5	0.978	0.977	0.979	0.965	0.1	-6
BiG-SCAPE 2.0	glocal	simple_match	Fusarium	0.6	0.974	0.962	0.986	0.931	0.191	-19
BiG-SCAPE 2.0	glocal	simple_match	Fusarium	0.7	0.964	0.95	0.979	0.911	0.255	-25
BiG-SCAPE 2.0	glocal	simple_match	Fusarium	0.8	0.952	0.934	0.971	0.886	0.348	-33
BiG-SCAPE 2.0	glocal	simple_match	Fusarium	0.9	0.947	0.926	0.969	0.872	0.397	-37
BiG-SCAPE 2.0	glocal	simple_match	Fusarium	1	0.948	0.926	0.97	0.871	0.4	-38
BiG-SCAPE 2.0	local	greedy	Fusarium	0	0.866	1	0.763	1	0	269
BiG-SCAPE 2.0	local	greedy	Fusarium	0.1	0.91	0.994	0.839	0.993	0.018	147
BiG-SCAPE 2.0	local	greedy	Fusarium	0.2	0.939	0.99	0.893	0.988	0.031	77
BiG-SCAPE 2.0	local	greedy	Fusarium	0.3	0.956	0.977	0.935	0.968	0.084	24
BiG-SCAPE 2.0	local	greedy	Fusarium	0.4	0.965	0.968	0.962	0.964	0.104	2
BiG-SCAPE 2.0	local	greedy	Fusarium	0.5	0.967	0.959	0.974	0.946	0.157	-13
BiG-SCAPE 2.0	local	greedy	Fusarium	0.6	0.947	0.923	0.973	0.899	0.322	-32
BiG-SCAPE 2.0	local	greedy	Fusarium	0.7	0.939	0.914	0.966	0.876	0.39	-36
BiG-SCAPE 2.0	local	greedy	Fusarium	0.8	0.939	0.914	0.966	0.867	0.427	-39
BiG-SCAPE 2.0	local	greedy	Fusarium	0.9	0.934	0.904	0.967	0.859	0.468	-44
BiG-SCAPE 2.0	local	greedy	Fusarium	1	0.935	0.903	0.969	0.863	0.458	-44
BiG-SCAPE 2.0	local	legacy	Fusarium	0	0.866	1	0.763	1	0	269
BiG-SCAPE 2.0	local	legacy	Fusarium	0.1	0.926	0.988	0.871	0.984	0.042	98
BiG-SCAPE 2.0	local	legacy	Fusarium	0.2	0.961	0.976	0.947	0.966	0.087	20
BiG-SCAPE 2.0	local	legacy	Fusarium	0.3	0.966	0.954	0.977	0.94	0.172	-15
BiG-SCAPE 2.0	local	legacy	Fusarium	0.4	0.968	0.945	0.992	0.931	0.197	-24
BiG-SCAPE 2.0	local	legacy	Fusarium	0.5	0.958	0.928	0.99	0.903	0.285	-33
BiG-SCAPE 2.0	local	legacy	Fusarium	0.6	0.927	0.88	0.979	0.846	0.498	-51
BiG-SCAPE 2.0	local	legacy	Fusarium	0.7	0.927	0.878	0.983	0.845	0.508	-53
BiG-SCAPE 2.0	local	legacy	Fusarium	0.8	0.93	0.881	0.985	0.842	0.514	-54
BiG-SCAPE 2.0	local	legacy	Fusarium	0.9	0.928	0.877	0.985	0.835	0.54	-56
BiG-SCAPE 2.0	local	legacy	Fusarium	1	0.927	0.876	0.985	0.829	0.559	-57
BiG-SCAPE 2.0	local	simple_match	Fusarium	0	0.866	1	0.763	1	0	269
BiG-SCAPE 2.0	local	simple_match	Fusarium	0.1	0.912	0.994	0.842	0.992	0.018	142
BiG-SCAPE 2.0	local	simple_match	Fusarium	0.2	0.94	0.983	0.901	0.979	0.052	64
BiG-SCAPE 2.0	local	simple_match	Fusarium	0.3	0.954	0.963	0.946	0.946	0.141	9
BiG-SCAPE 2.0	local	simple_match	Fusarium	0.4	0.963	0.956	0.97	0.944	0.157	-8
BiG-SCAPE 2.0	local	simple_match	Fusarium	0.5	0.961	0.946	0.977	0.914	0.239	-21
BiG-SCAPE 2.0	local	simple_match	Fusarium	0.6	0.932	0.895	0.973	0.885	0.382	-41
BiG-SCAPE 2.0	local	simple_match	Fusarium	0.7	0.927	0.887	0.971	0.863	0.447	-46
BiG-SCAPE 2.0	local	simple_match	Fusarium	0.8	0.921	0.879	0.968	0.846	0.514	-50
BiG-SCAPE 2.0	local	simple_match	Fusarium	0.9	0.921	0.877	0.971	0.844	0.522	-52
BiG-SCAPE 2.0	local	simple_match	Fusarium	1	0.921	0.877	0.971	0.846	0.517	-52
BiG-SCAPE 2.0	global		JK1	0	0.768	1	0.624	1	0	244
BiG-SCAPE 2.0	global		JK1	0.1	0.846	0.995	0.735	0.997	0.01	123
BiG-SCAPE 2.0	global		JK1	0.2	0.871	0.995	0.774	0.996	0.013	91
BiG-SCAPE 2.0	global		JK1	0.3	0.897	0.995	0.817	0.996	0.015	64
BiG-SCAPE 2.0	global		JK1	0.4	0.913	0.995	0.844	0.995	0.017	51
BiG-SCAPE 2.0	global		JK1	0.5	0.933	0.993	0.88	0.988	0.037	30
BiG-SCAPE 2.0	global		JK1	0.6	0.948	0.991	0.908	0.981	0.058	19
BiG-SCAPE 2.0	global		JK1	0.7	0.958	0.991	0.927	0.979	0.064	14
BiG-SCAPE 2.0	global		JK1	0.8	0.958	0.991	0.928	0.977	0.069	13
BiG-SCAPE 2.0	global		JK1	0.9	0.955	0.979	0.933	0.961	0.097	10
BiG-SCAPE 2.0	global		JK1	1	0.954	0.988	0.922	0.975	0.08	12
BiG-SCAPE 2.0	glocal	greedy	JK1	0	0.768	1	0.624	1	0	244
BiG-SCAPE 2.0	glocal	greedy	JK1	0.1	0.899	0.995	0.82	0.996	0.015	67
BiG-SCAPE 2.0	glocal	greedy	JK1	0.2	0.931	0.995	0.875	0.994	0.02	39
BiG-SCAPE 2.0	glocal	greedy	JK1	0.3	0.958	0.989	0.93	0.985	0.052	17
BiG-SCAPE 2.0	glocal	greedy	JK1	0.4	0.965	0.986	0.946	0.972	0.089	9
BiG-SCAPE 2.0	glocal	greedy	JK1	0.5	0.971	0.983	0.96	0.965	0.114	4
BiG-SCAPE 2.0	glocal	greedy	JK1	0.6	0.971	0.983	0.96	0.965	0.114	4
BiG-SCAPE 2.0	glocal	greedy	JK1	0.7	0.971	0.983	0.96	0.965	0.114	4
BiG-SCAPE 2.0	glocal	greedy	JK1	0.8	0.973	0.981	0.965	0.97	0.104	3
BiG-SCAPE 2.0	glocal	greedy	JK1	0.9	0.969	0.981	0.958	0.971	0.101	4
BiG-SCAPE 2.0	glocal	greedy	JK1	1	0.969	0.981	0.958	0.971	0.101	4
BiG-SCAPE 2.0	glocal	legacy	JK1	0	0.768	1	0.624	1	0	244
BiG-SCAPE 2.0	glocal	legacy	JK1	0.1	0.917	0.984	0.859	0.983	0.041	46
BiG-SCAPE 2.0	glocal	legacy	JK1	0.2	0.946	0.985	0.91	0.977	0.049	24
BiG-SCAPE 2.0	glocal	legacy	JK1	0.3	0.965	0.977	0.953	0.983	0.064	8
BiG-SCAPE 2.0	glocal	legacy	JK1	0.4	0.978	0.982	0.974	0.977	0.074	3
BiG-SCAPE 2.0	glocal	legacy	JK1	0.5	0.978	0.98	0.977	0.968	0.1	1
BiG-SCAPE 2.0	glocal	legacy	JK1	0.6	0.971	0.977	0.965	0.953	0.131	2
BiG-SCAPE 2.0	glocal	legacy	JK1	0.7	0.973	0.976	0.97	0.959	0.12	1
BiG-SCAPE 2.0	glocal	legacy	JK1	0.8	0.969	0.972	0.966	0.955	0.135	1
BiG-SCAPE 2.0	glocal	legacy	JK1	0.9	0.969	0.972	0.966	0.956	0.132	1
BiG-SCAPE 2.0	glocal	legacy	JK1	1	0.969	0.972	0.966	0.956	0.132	1
BiG-SCAPE 2.0	glocal	simple_match	JK1	0	0.768	1	0.624	1	0	244
BiG-SCAPE 2.0	glocal	simple_match	JK1	0.1	0.907	0.995	0.833	0.995	0.016	61
BiG-SCAPE 2.0	glocal	simple_match	JK1	0.2	0.941	0.995	0.893	0.994	0.021	33
BiG-SCAPE 2.0	glocal	simple_match	JK1	0.3	0.96	0.989	0.932	0.984	0.053	16
BiG-SCAPE 2.0	glocal	simple_match	JK1	0.4	0.969	0.988	0.951	0.964	0.097	8
BiG-SCAPE 2.0	glocal	simple_match	JK1	0.5	0.975	0.984	0.967	0.967	0.11	3
BiG-SCAPE 2.0	glocal	simple_match	JK1	0.6	0.975	0.984	0.967	0.967	0.11	3
BiG-SCAPE 2.0	glocal	simple_match	JK1	0.7	0.977	0.983	0.972	0.972	0.102	2
BiG-SCAPE 2.0	glocal	simple_match	JK1	0.8	0.977	0.983	0.972	0.972	0.102	2
BiG-SCAPE 2.0	glocal	simple_match	JK1	0.9	0.974	0.983	0.964	0.973	0.1	3
BiG-SCAPE 2.0	glocal	simple_match	JK1	1	0.974	0.983	0.964	0.973	0.1	3
BiG-SCAPE 2.0	local	greedy	JK1	0	0.768	1	0.624	1	0	244
BiG-SCAPE 2.0	local	greedy	JK1	0.1	0.903	0.995	0.826	0.995	0.015	64
BiG-SCAPE 2.0	local	greedy	JK1	0.2	0.937	0.991	0.888	0.993	0.028	33
BiG-SCAPE 2.0	local	greedy	JK1	0.3	0.957	0.989	0.927	0.985	0.051	17
BiG-SCAPE 2.0	local	greedy	JK1	0.4	0.958	0.973	0.944	0.966	0.103	8
BiG-SCAPE 2.0	local	greedy	JK1	0.5	0.97	0.982	0.96	0.97	0.105	4
BiG-SCAPE 2.0	local	greedy	JK1	0.6	0.973	0.981	0.965	0.97	0.104	3
BiG-SCAPE 2.0	local	greedy	JK1	0.7	0.958	0.952	0.964	0.953	0.153	1
BiG-SCAPE 2.0	local	greedy	JK1	0.8	0.958	0.952	0.964	0.953	0.153	1
BiG-SCAPE 2.0	local	greedy	JK1	0.9	0.973	0.981	0.965	0.97	0.104	3
BiG-SCAPE 2.0	local	greedy	JK1	1	0.973	0.981	0.965	0.97	0.104	3
BiG-SCAPE 2.0	local	legacy	JK1	0	0.768	1	0.624	1	0	244
BiG-SCAPE 2.0	local	legacy	JK1	0.1	0.93	0.986	0.88	0.982	0.04	37
BiG-SCAPE 2.0	local	legacy	JK1	0.2	0.952	0.982	0.925	0.976	0.063	17
BiG-SCAPE 2.0	local	legacy	JK1	0.3	0.968	0.972	0.964	0.975	0.093	3
BiG-SCAPE 2.0	local	legacy	JK1	0.4	0.976	0.976	0.977	0.976	0.087	1
BiG-SCAPE 2.0	local	legacy	JK1	0.5	0.977	0.973	0.982	0.971	0.107	-1
BiG-SCAPE 2.0	local	legacy	JK1	0.6	0.966	0.966	0.966	0.953	0.149	0
BiG-SCAPE 2.0	local	legacy	JK1	0.7	0.961	0.957	0.966	0.935	0.191	-1
BiG-SCAPE 2.0	local	legacy	JK1	0.8	0.961	0.957	0.966	0.935	0.191	-1
BiG-SCAPE 2.0	local	legacy	JK1	0.9	0.961	0.957	0.966	0.935	0.191	-1
BiG-SCAPE 2.0	local	legacy	JK1	1	0.966	0.966	0.966	0.953	0.149	0
BiG-SCAPE 2.0	local	simple_match	JK1	0	0.768	1	0.624	1	0	244
BiG-SCAPE 2.0	local	simple_match	JK1	0.1	0.91	0.995	0.838	0.995	0.016	58
BiG-SCAPE 2.0	local	simple_match	JK1	0.2	0.945	0.991	0.902	0.992	0.03	28
BiG-SCAPE 2.0	local	simple_match	JK1	0.3	0.961	0.989	0.935	0.984	0.053	15
BiG-SCAPE 2.0	local	simple_match	JK1	0.4	0.966	0.976	0.956	0.962	0.112	6
BiG-SCAPE 2.0	local	simple_match	JK1	0.5	0.977	0.983	0.972	0.972	0.102	2
BiG-SCAPE 2.0	local	simple_match	JK1	0.6	0.977	0.983	0.972	0.973	0.099	2
BiG-SCAPE 2.0	local	simple_match	JK1	0.7	0.96	0.951	0.969	0.953	0.155	0
BiG-SCAPE 2.0	local	simple_match	JK1	0.8	0.96	0.951	0.969	0.953	0.155	0
BiG-SCAPE 2.0	local	simple_match	JK1	0.9	0.96	0.951	0.969	0.953	0.155	0
BiG-SCAPE 2.0	local	simple_match	JK1	1	0.975	0.981	0.97	0.971	0.105	2
BiG-SCAPE 2.0	global		Metcalf	0	0.618	1	0.447	1	0	100
BiG-SCAPE 2.0	global		Metcalf	0.1	0.741	1	0.588	1	0	45
BiG-SCAPE 2.0	global		Metcalf	0.2	0.786	1	0.648	1	0	32
BiG-SCAPE 2.0	global		Metcalf	0.3	0.808	1	0.678	1	0	28
BiG-SCAPE 2.0	global		Metcalf	0.4	0.842	1	0.728	1	0	23
BiG-SCAPE 2.0	global		Metcalf	0.5	0.856	1	0.748	1	0	19
BiG-SCAPE 2.0	global		Metcalf	0.6	0.862	1	0.758	1	0	17
BiG-SCAPE 2.0	global		Metcalf	0.7	0.903	1	0.823	1	0	10
BiG-SCAPE 2.0	global		Metcalf	0.8	0.902	0.97	0.842	0.995	0.027	5
BiG-SCAPE 2.0	global		Metcalf	0.9	0.917	1	0.846	1	0	6
BiG-SCAPE 2.0	global		Metcalf	1	0.812	0.712	0.945	0.749	0.83	-5
BiG-SCAPE 2.0	glocal	greedy	Metcalf	0	0.618	1	0.447	1	0	100
BiG-SCAPE 2.0	glocal	greedy	Metcalf	0.1	0.786	1	0.648	1	0	35
BiG-SCAPE 2.0	glocal	greedy	Metcalf	0.2	0.827	1	0.705	1	0	24
BiG-SCAPE 2.0	glocal	greedy	Metcalf	0.3	0.865	1	0.762	1	0	19
BiG-SCAPE 2.0	glocal	greedy	Metcalf	0.4	0.867	0.985	0.774	0.996	0.018	15
BiG-SCAPE 2.0	glocal	greedy	Metcalf	0.5	0.874	0.985	0.785	0.996	0.019	13
BiG-SCAPE 2.0	glocal	greedy	Metcalf	0.6	0.881	0.985	0.796	0.996	0.021	11
BiG-SCAPE 2.0	glocal	greedy	Metcalf	0.7	0.893	0.955	0.839	0.989	0.056	5
BiG-SCAPE 2.0	glocal	greedy	Metcalf	0.8	0.906	0.946	0.87	0.953	0.136	3
BiG-SCAPE 2.0	glocal	greedy	Metcalf	0.9	0.908	0.977	0.847	0.97	0.097	4
BiG-SCAPE 2.0	glocal	greedy	Metcalf	1	0.826	0.723	0.962	0.752	0.804	-5
BiG-SCAPE 2.0	glocal	legacy	Metcalf	0	0.618	1	0.447	1	0	100
BiG-SCAPE 2.0	glocal	legacy	Metcalf	0.1	0.853	1	0.744	1	0	19
BiG-SCAPE 2.0	glocal	legacy	Metcalf	0.2	0.907	1	0.829	1	0	11
BiG-SCAPE 2.0	glocal	legacy	Metcalf	0.3	0.92	0.984	0.863	0.996	0.023	6
BiG-SCAPE 2.0	glocal	legacy	Metcalf	0.4	0.925	0.984	0.872	0.995	0.025	5
BiG-SCAPE 2.0	glocal	legacy	Metcalf	0.5	0.909	0.975	0.852	0.99	0.04	4
BiG-SCAPE 2.0	glocal	legacy	Metcalf	0.6	0.914	0.966	0.867	0.964	0.114	3
BiG-SCAPE 2.0	glocal	legacy	Metcalf	0.7	0.914	0.966	0.867	0.964	0.114	3
BiG-SCAPE 2.0	glocal	legacy	Metcalf	0.8	0.914	0.966	0.867	0.964	0.114	3
BiG-SCAPE 2.0	glocal	legacy	Metcalf	0.9	0.914	0.966	0.867	0.964	0.114	3
BiG-SCAPE 2.0	glocal	legacy	Metcalf	1	0.838	0.769	0.922	0.795	0.687	-4
BiG-SCAPE 2.0	glocal	simple_match	Metcalf	0	0.618	1	0.447	1	0	100
BiG-SCAPE 2.0	glocal	simple_match	Metcalf	0.1	0.81	1	0.681	1	0	29
BiG-SCAPE 2.0	glocal	simple_match	Metcalf	0.2	0.869	1	0.769	1	0	16
BiG-SCAPE 2.0	glocal	simple_match	Metcalf	0.3	0.878	1	0.782	1	0	15
BiG-SCAPE 2.0	glocal	simple_match	Metcalf	0.4	0.878	0.99	0.788	0.989	0.035	13
BiG-SCAPE 2.0	glocal	simple_match	Metcalf	0.5	0.903	0.975	0.842	0.992	0.033	7
BiG-SCAPE 2.0	glocal	simple_match	Metcalf	0.6	0.922	0.984	0.867	0.995	0.025	5
BiG-SCAPE 2.0	glocal	simple_match	Metcalf	0.7	0.916	0.976	0.862	0.971	0.092	4
BiG-SCAPE 2.0	glocal	simple_match	Metcalf	0.8	0.921	0.976	0.873	0.969	0.099	3
BiG-SCAPE 2.0	glocal	simple_match	Metcalf	0.9	0.921	0.976	0.873	0.969	0.099	3
BiG-SCAPE 2.0	glocal	simple_match	Metcalf	1	0.76	0.661	0.895	0.731	0.914	-5
BiG-SCAPE 2.0	local	greedy	Metcalf	0	0.618	1	0.447	1	0	100
BiG-SCAPE 2.0	local	greedy	Metcalf	0.1	0.796	1	0.662	1	0	33
BiG-SCAPE 2.0	local	greedy	Metcalf	0.2	0.827	1	0.705	1	0	24
BiG-SCAPE 2.0	local	greedy	Metcalf	0.3	0.865	1	0.762	1	0	19
BiG-SCAPE 2.0	local	greedy	Metcalf	0.4	0.874	0.985	0.785	0.996	0.019	13
BiG-SCAPE 2.0	local	greedy	Metcalf	0.5	0.847	0.947	0.767	0.962	0.087	12
BiG-SCAPE 2.0	local	greedy	Metcalf	0.6	0.864	0.942	0.797	0.959	0.097	9
BiG-SCAPE 2.0	local	greedy	Metcalf	0.7	0.894	0.924	0.866	0.972	0.097	3
BiG-SCAPE 2.0	local	greedy	Metcalf	0.8	0.891	0.947	0.842	0.936	0.148	3
BiG-SCAPE 2.0	local	greedy	Metcalf	0.9	0.891	0.947	0.842	0.936	0.148	3
BiG-SCAPE 2.0	local	greedy	Metcalf	1	0.806	0.705	0.939	0.737	0.856	-5
BiG-SCAPE 2.0	local	legacy	Metcalf	0	0.618	1	0.447	1	0	100
BiG-SCAPE 2.0	local	legacy	Metcalf	0.1	0.875	1	0.777	1	0	16
BiG-SCAPE 2.0	local	legacy	Metcalf	0.2	0.92	1	0.852	1	0	9
BiG-SCAPE 2.0	local	legacy	Metcalf	0.3	0.923	0.976	0.875	0.973	0.086	5
BiG-SCAPE 2.0	local	legacy	Metcalf	0.4	0.938	0.976	0.902	0.966	0.107	2
BiG-SCAPE 2.0	local	legacy	Metcalf	0.5	0.935	0.946	0.924	0.939	0.177	0
BiG-SCAPE 2.0	local	legacy	Metcalf	0.6	0.935	0.946	0.924	0.939	0.177	0
BiG-SCAPE 2.0	local	legacy	Metcalf	0.7	0.935	0.946	0.924	0.939	0.177	0
BiG-SCAPE 2.0	local	legacy	Metcalf	0.8	0.935	0.946	0.924	0.939	0.177	0
BiG-SCAPE 2.0	local	legacy	Metcalf	0.9	0.935	0.946	0.924	0.939	0.177	0
BiG-SCAPE 2.0	local	legacy	Metcalf	1	0.833	0.731	0.968	0.75	0.825	-5
BiG-SCAPE 2.0	local	simple_match	Metcalf	0	0.618	1	0.447	1	0	100
BiG-SCAPE 2.0	local	simple_match	Metcalf	0.1	0.825	1	0.702	1	0	27
BiG-SCAPE 2.0	local	simple_match	Metcalf	0.2	0.861	1	0.757	1	0	16
BiG-SCAPE 2.0	local	simple_match	Metcalf	0.3	0.885	1	0.793	1	0	14
BiG-SCAPE 2.0	local	simple_match	Metcalf	0.4	0.881	0.976	0.803	0.964	0.099	8
BiG-SCAPE 2.0	local	simple_match	Metcalf	0.5	0.891	0.924	0.86	0.974	0.09	4
BiG-SCAPE 2.0	local	simple_match	Metcalf	0.6	0.886	0.916	0.858	0.942	0.183	2
BiG-SCAPE 2.0	local	simple_match	Metcalf	0.7	0.901	0.924	0.879	0.97	0.105	2
BiG-SCAPE 2.0	local	simple_match	Metcalf	0.8	0.89	0.928	0.854	0.938	0.171	2
BiG-SCAPE 2.0	local	simple_match	Metcalf	0.9	0.89	0.928	0.854	0.938	0.171	2
BiG-SCAPE 2.0	local	simple_match	Metcalf	1	0.781	0.681	0.917	0.731	0.897	-5
BiG-SCAPE 2.0	global		MIBiG_BS1	0	0.864	1	0.76	1	0	191
BiG-SCAPE 2.0	global		MIBiG_BS1	0.1	0.868	1	0.766	1	0	183
BiG-SCAPE 2.0	global		MIBiG_BS1	0.2	0.873	1	0.774	1	0	172
BiG-SCAPE 2.0	global		MIBiG_BS1	0.3	0.88	1	0.785	1	0	158
BiG-SCAPE 2.0	global		MIBiG_BS1	0.4	0.894	1	0.809	1	0	131
BiG-SCAPE 2.0	global		MIBiG_BS1	0.5	0.903	0.998	0.824	0.998	0.004	115
BiG-SCAPE 2.0	global		MIBiG_BS1	0.6	0.907	0.976	0.848	0.98	0.057	80
BiG-SCAPE 2.0	global		MIBiG_BS1	0.7	0.92	0.957	0.886	0.971	0.087	42
BiG-SCAPE 2.0	global		MIBiG_BS1	0.8	0.922	0.933	0.912	0.935	0.182	11
BiG-SCAPE 2.0	global		MIBiG_BS1	0.9	0.912	0.901	0.924	0.882	0.352	-11
BiG-SCAPE 2.0	global		MIBiG_BS1	1	0.907	0.884	0.931	0.821	0.529	-25
BiG-SCAPE 2.0	glocal	greedy	MIBiG_BS1	0	0.864	1	0.76	1	0	191
BiG-SCAPE 2.0	glocal	greedy	MIBiG_BS1	0.1	0.874	1	0.776	1	0	169
BiG-SCAPE 2.0	glocal	greedy	MIBiG_BS1	0.2	0.881	1	0.787	1	0	155
BiG-SCAPE 2.0	glocal	greedy	MIBiG_BS1	0.3	0.895	1	0.81	1	0	129
BiG-SCAPE 2.0	glocal	greedy	MIBiG_BS1	0.4	0.905	1	0.827	1	0	111
BiG-SCAPE 2.0	glocal	greedy	MIBiG_BS1	0.5	0.908	0.977	0.847	0.985	0.043	81
BiG-SCAPE 2.0	glocal	greedy	MIBiG_BS1	0.6	0.908	0.942	0.876	0.961	0.118	40
BiG-SCAPE 2.0	glocal	greedy	MIBiG_BS1	0.7	0.913	0.922	0.904	0.935	0.19	13
BiG-SCAPE 2.0	glocal	greedy	MIBiG_BS1	0.8	0.899	0.884	0.915	0.865	0.407	-14
BiG-SCAPE 2.0	glocal	greedy	MIBiG_BS1	0.9	0.889	0.861	0.919	0.8	0.609	-28
BiG-SCAPE 2.0	glocal	greedy	MIBiG_BS1	1	0.889	0.861	0.919	0.802	0.604	-28
BiG-SCAPE 2.0	glocal	legacy	MIBiG_BS1	0	0.864	1	0.76	1	0	191
BiG-SCAPE 2.0	glocal	legacy	MIBiG_BS1	0.1	0.879	1	0.784	1	0	161
BiG-SCAPE 2.0	glocal	legacy	MIBiG_BS1	0.2	0.885	1	0.793	1	0	149
BiG-SCAPE 2.0	glocal	legacy	MIBiG_BS1	0.3	0.897	1	0.812	1	0	128
BiG-SCAPE 2.0	glocal	legacy	MIBiG_BS1	0.4	0.903	0.991	0.829	0.995	0.012	108
BiG-SCAPE 2.0	glocal	legacy	MIBiG_BS1	0.5	0.903	0.954	0.857	0.973	0.084	61
BiG-SCAPE 2.0	glocal	legacy	MIBiG_BS1	0.6	0.893	0.913	0.875	0.953	0.148	33
BiG-SCAPE 2.0	glocal	legacy	MIBiG_BS1	0.7	0.893	0.883	0.903	0.911	0.273	1
BiG-SCAPE 2.0	glocal	legacy	MIBiG_BS1	0.8	0.869	0.83	0.912	0.859	0.469	-24
BiG-SCAPE 2.0	glocal	legacy	MIBiG_BS1	0.9	0.859	0.807	0.918	0.783	0.715	-38
BiG-SCAPE 2.0	glocal	legacy	MIBiG_BS1	1	0.853	0.799	0.914	0.773	0.747	-39
BiG-SCAPE 2.0	glocal	simple_match	MIBiG_BS1	0	0.864	1	0.76	1	0	191
BiG-SCAPE 2.0	glocal	simple_match	MIBiG_BS1	0.1	0.876	1	0.779	1	0	166
BiG-SCAPE 2.0	glocal	simple_match	MIBiG_BS1	0.2	0.883	1	0.791	1	0	151
BiG-SCAPE 2.0	glocal	simple_match	MIBiG_BS1	0.3	0.899	1	0.817	1	0	123
BiG-SCAPE 2.0	glocal	simple_match	MIBiG_BS1	0.4	0.907	0.996	0.833	0.997	0.008	103
BiG-SCAPE 2.0	glocal	simple_match	MIBiG_BS1	0.5	0.911	0.962	0.865	0.976	0.069	62
BiG-SCAPE 2.0	glocal	simple_match	MIBiG_BS1	0.6	0.909	0.93	0.888	0.958	0.124	30
BiG-SCAPE 2.0	glocal	simple_match	MIBiG_BS1	0.7	0.914	0.912	0.916	0.917	0.242	1
BiG-SCAPE 2.0	glocal	simple_match	MIBiG_BS1	0.8	0.893	0.862	0.927	0.871	0.408	-21
BiG-SCAPE 2.0	glocal	simple_match	MIBiG_BS1	0.9	0.888	0.85	0.93	0.814	0.579	-32
BiG-SCAPE 2.0	glocal	simple_match	MIBiG_BS1	1	0.886	0.845	0.93	0.809	0.594	-33
BiG-SCAPE 2.0	local	greedy	MIBiG_BS1	0	0.864	1	0.76	1	0	191
BiG-SCAPE 2.0	local	greedy	MIBiG_BS1	0.1	0.875	1	0.778	1	0	167
BiG-SCAPE 2.0	local	greedy	MIBiG_BS1	0.2	0.882	1	0.789	1	0	152
BiG-SCAPE 2.0	local	greedy	MIBiG_BS1	0.3	0.896	1	0.812	1	0	127
BiG-SCAPE 2.0	local	greedy	MIBiG_BS1	0.4	0.905	0.995	0.83	0.997	0.009	106
BiG-SCAPE 2.0	local	greedy	MIBiG_BS1	0.5	0.912	0.968	0.862	0.975	0.07	65
BiG-SCAPE 2.0	local	greedy	MIBiG_BS1	0.6	0.901	0.917	0.886	0.935	0.192	21
BiG-SCAPE 2.0	local	greedy	MIBiG_BS1	0.7	0.879	0.861	0.899	0.852	0.43	-13
BiG-SCAPE 2.0	local	greedy	MIBiG_BS1	0.8	0.863	0.826	0.903	0.768	0.708	-31
BiG-SCAPE 2.0	local	greedy	MIBiG_BS1	0.9	0.856	0.815	0.902	0.742	0.808	-35
BiG-SCAPE 2.0	local	greedy	MIBiG_BS1	1	0.856	0.814	0.903	0.737	0.82	-36
BiG-SCAPE 2.0	local	legacy	MIBiG_BS1	0	0.864	1	0.76	1	0	191
BiG-SCAPE 2.0	local	legacy	MIBiG_BS1	0.1	0.88	1	0.786	1	0	158
BiG-SCAPE 2.0	local	legacy	MIBiG_BS1	0.2	0.888	1	0.799	1	0	142
BiG-SCAPE 2.0	local	legacy	MIBiG_BS1	0.3	0.909	0.991	0.84	0.996	0.011	98
BiG-SCAPE 2.0	local	legacy	MIBiG_BS1	0.4	0.913	0.955	0.875	0.971	0.088	47
BiG-SCAPE 2.0	local	legacy	MIBiG_BS1	0.5	0.9	0.901	0.899	0.926	0.234	8
BiG-SCAPE 2.0	local	legacy	MIBiG_BS1	0.6	0.852	0.811	0.897	0.819	0.565	-24
BiG-SCAPE 2.0	local	legacy	MIBiG_BS1	0.7	0.834	0.772	0.906	0.728	0.862	-42
BiG-SCAPE 2.0	local	legacy	MIBiG_BS1	0.8	0.83	0.766	0.905	0.716	0.919	-44
BiG-SCAPE 2.0	local	legacy	MIBiG_BS1	0.9	0.827	0.761	0.905	0.698	0.982	-46
BiG-SCAPE 2.0	local	legacy	MIBiG_BS1	1	0.828	0.761	0.907	0.684	1.013	-47
BiG-SCAPE 2.0	local	simple_match	MIBiG_BS1	0	0.864	1	0.76	1	0	191
BiG-SCAPE 2.0	local	simple_match	MIBiG_BS1	0.1	0.876	1	0.78	1	0	164
BiG-SCAPE 2.0	local	simple_match	MIBiG_BS1	0.2	0.885	1	0.794	1	0	147
BiG-SCAPE 2.0	local	simple_match	MIBiG_BS1	0.3	0.901	0.998	0.82	0.999	0.004	118
BiG-SCAPE 2.0	local	simple_match	MIBiG_BS1	0.4	0.909	0.99	0.84	0.992	0.023	94
BiG-SCAPE 2.0	local	simple_match	MIBiG_BS1	0.5	0.908	0.943	0.875	0.961	0.112	45
BiG-SCAPE 2.0	local	simple_match	MIBiG_BS1	0.6	0.882	0.874	0.889	0.908	0.291	3
BiG-SCAPE 2.0	local	simple_match	MIBiG_BS1	0.7	0.862	0.823	0.905	0.824	0.539	-25
BiG-SCAPE 2.0	local	simple_match	MIBiG_BS1	0.8	0.845	0.789	0.909	0.748	0.784	-39
BiG-SCAPE 2.0	local	simple_match	MIBiG_BS1	0.9	0.841	0.782	0.909	0.74	0.826	-41
BiG-SCAPE 2.0	local	simple_match	MIBiG_BS1	1	0.841	0.781	0.91	0.735	0.836	-42
BiG-SCAPE 2.0	global		Planomonospora	0	0.586	1	0.415	1	0	8
BiG-SCAPE 2.0	global		Planomonospora	0.1	0.609	1	0.438	1	0	7
BiG-SCAPE 2.0	global		Planomonospora	0.2	0.609	1	0.438	1	0	7
BiG-SCAPE 2.0	global		Planomonospora	0.3	0.609	1	0.438	1	0	7
BiG-SCAPE 2.0	global		Planomonospora	0.4	0.634	1	0.464	1	0	6
BiG-SCAPE 2.0	global		Planomonospora	0.5	0.66	1	0.493	1	0	5
BiG-SCAPE 2.0	global		Planomonospora	0.6	0.712	1	0.553	1	0	4
BiG-SCAPE 2.0	global		Planomonospora	0.7	0.72	1	0.563	1	0	4
BiG-SCAPE 2.0	global		Planomonospora	0.8	0.94	1	0.888	1	0	1
BiG-SCAPE 2.0	global		Planomonospora	0.9	1	1	1	1	0	0
BiG-SCAPE 2.0	global		Planomonospora	1	0	0	1	0.545	1.435	-2
BiG-SCAPE 2.0	glocal	greedy	Planomonospora	0	0.586	1	0.415	1	0	8
BiG-SCAPE 2.0	glocal	greedy	Planomonospora	0.1	0.609	1	0.438	1	0	7
BiG-SCAPE 2.0	glocal	greedy	Planomonospora	0.2	0.609	1	0.438	1	0	7
BiG-SCAPE 2.0	glocal	greedy	Planomonospora	0.3	0.634	1	0.464	1	0	6
BiG-SCAPE 2.0	glocal	greedy	Planomonospora	0.4	0.66	1	0.493	1	0	5
BiG-SCAPE 2.0	glocal	greedy	Planomonospora	0.5	0.72	1	0.563	1	0	4
BiG-SCAPE 2.0	glocal	greedy	Planomonospora	0.6	0.72	1	0.563	1	0	4
BiG-SCAPE 2.0	glocal	greedy	Planomonospora	0.7	1	1	1	1	0	0
BiG-SCAPE 2.0	glocal	greedy	Planomonospora	0.8	1	1	1	1	0	0
BiG-SCAPE 2.0	glocal	greedy	Planomonospora	0.9	0.818	0.693	1	0.8	0.485	-1
BiG-SCAPE 2.0	glocal	greedy	Planomonospora	1	0	0	1	0.545	1.435	-2
BiG-SCAPE 2.0	glocal	legacy	Planomonospora	0	0.586	1	0.415	1	0	8
BiG-SCAPE 2.0	glocal	legacy	Planomonospora	0.1	0.609	1	0.438	1	0	7
BiG-SCAPE 2.0	glocal	legacy	Planomonospora	0.2	0.609	1	0.438	1	0	7
BiG-SCAPE 2.0	glocal	legacy	Planomonospora	0.3	0.634	1	0.464	1	0	6
BiG-SCAPE 2.0	glocal	legacy	Planomonospora	0.4	0.689	1	0.525	1	0	5
BiG-SCAPE 2.0	glocal	legacy	Planomonospora	0.5	0.72	1	0.563	1	0	4
BiG-SCAPE 2.0	glocal	legacy	Planomonospora	0.6	0.89	1	0.802	1	0	1
BiG-SCAPE 2.0	glocal	legacy	Planomonospora	0.7	1	1	1	1	0	0
BiG-SCAPE 2.0	glocal	legacy	Planomonospora	0.8	1	1	1	1	0	0
BiG-SCAPE 2.0	glocal	legacy	Planomonospora	0.9	1	1	1	1	0	0
BiG-SCAPE 2.0	glocal	legacy	Planomonospora	1	0	0	1	0.545	1.435	-2
BiG-SCAPE 2.0	glocal	simple_match	Planomonospora	0	0.586	1	0.415	1	0	8
BiG-SCAPE 2.0	glocal	simple_match	Planomonospora	0.1	0.609	1	0.438	1	0	7
BiG-SCAPE 2.0	glocal	simple_match	Planomonospora	0.2	0.609	1	0.438	1	0	7
BiG-SCAPE 2.0	glocal	simple_match	Planomonospora	0.3	0.634	1	0.464	1	0	6
BiG-SCAPE 2.0	glocal	simple_match	Planomonospora	0.4	0.72	1	0.563	1	0	4
BiG-SCAPE 2.0	glocal	simple_match	Planomonospora	0.5	0.808	1	0.678	1	0	2
BiG-SCAPE 2.0	glocal	simple_match	Planomonospora	0.6	0.94	1	0.888	1	0	1
BiG-SCAPE 2.0	glocal	simple_match	Planomonospora	0.7	1	1	1	1	0	0
BiG-SCAPE 2.0	glocal	simple_match	Planomonospora	0.8	1	1	1	1	0	0
BiG-SCAPE 2.0	glocal	simple_match	Planomonospora	0.9	0.818	0.693	1	0.8	0.485	-1
BiG-SCAPE 2.0	glocal	simple_match	Planomonospora	1	0	0	1	0.545	1.435	-2
BiG-SCAPE 2.0	local	greedy	Planomonospora	0	0.586	1	0.415	1	0	8
BiG-SCAPE 2.0	local	greedy	Planomonospora	0.1	0.609	1	0.438	1	0	7
BiG-SCAPE 2.0	local	greedy	Planomonospora	0.2	0.609	1	0.438	1	0	7
BiG-SCAPE 2.0	local	greedy	Planomonospora	0.3	0.634	1	0.464	1	0	6
BiG-SCAPE 2.0	local	greedy	Planomonospora	0.4	0.66	1	0.493	1	0	5
BiG-SCAPE 2.0	local	greedy	Planomonospora	0.5	0.72	1	0.563	1	0	4
BiG-SCAPE 2.0	local	greedy	Planomonospora	0.6	0.755	1	0.606	1	0	3
BiG-SCAPE 2.0	local	greedy	Planomonospora	0.7	0.818	0.693	1	0.8	0.485	-1
BiG-SCAPE 2.0	local	greedy	Planomonospora	0.8	0.818	0.693	1	0.8	0.485	-1
BiG-SCAPE 2.0	local	greedy	Planomonospora	0.9	0.818	0.693	1	0.8	0.485	-1
BiG-SCAPE 2.0	local	greedy	Planomonospora	1	0	0	1	0.545	1.435	-2
BiG-SCAPE 2.0	local	legacy	Planomonospora	0	0.586	1	0.415	1	0	8
BiG-SCAPE 2.0	local	legacy	Planomonospora	0.1	0.609	1	0.438	1	0	7
BiG-SCAPE 2.0	local	legacy	Planomonospora	0.2	0.634	1	0.464	1	0	6
BiG-SCAPE 2.0	local	legacy	Planomonospora	0.3	0.689	1	0.525	1	0	4
BiG-SCAPE 2.0	local	legacy	Planomonospora	0.4	0.808	1	0.678	1	0	2
BiG-SCAPE 2.0	local	legacy	Planomonospora	0.5	0.94	1	0.888	1	0	1
BiG-SCAPE 2.0	local	legacy	Planomonospora	0.6	1	1	1	1	0	0
BiG-SCAPE 2.0	local	legacy	Planomonospora	0.7	1	1	1	1	0	0
BiG-SCAPE 2.0	local	legacy	Planomonospora	0.8	1	1	1	1	0	0
BiG-SCAPE 2.0	local	legacy	Planomonospora	0.9	1	1	1	1	0	0
BiG-SCAPE 2.0	local	legacy	Planomonospora	1	0	0	1	0.545	1.435	-2
BiG-SCAPE 2.0	local	simple_match	Planomonospora	0	0.586	1	0.415	1	0	8
BiG-SCAPE 2.0	local	simple_match	Planomonospora	0.1	0.609	1	0.438	1	0	7
BiG-SCAPE 2.0	local	simple_match	Planomonospora	0.2	0.609	1	0.438	1	0	7
BiG-SCAPE 2.0	local	simple_match	Planomonospora	0.3	0.634	1	0.464	1	0	6
BiG-SCAPE 2.0	local	simple_match	Planomonospora	0.4	0.72	1	0.563	1	0	4
BiG-SCAPE 2.0	local	simple_match	Planomonospora	0.5	0.808	1	0.678	1	0	2
BiG-SCAPE 2.0	local	simple_match	Planomonospora	0.6	1	1	1	1	0	0
BiG-SCAPE 2.0	local	simple_match	Planomonospora	0.7	0.818	0.693	1	0.8	0.485	-1
BiG-SCAPE 2.0	local	simple_match	Planomonospora	0.8	0.818	0.693	1	0.8	0.485	-1
BiG-SCAPE 2.0	local	simple_match	Planomonospora	0.9	0.818	0.693	1	0.8	0.485	-1
BiG-SCAPE 2.0	local	simple_match	Planomonospora	1	0	0	1	0.545	1.435	-2
BiG-SCAPE 2.0	global		Reclassification	0	0.638	1	0.469	1	0	80
BiG-SCAPE 2.0	global		Reclassification	0.1	0.692	1	0.529	1	0	54
BiG-SCAPE 2.0	global		Reclassification	0.2	0.762	1	0.616	1	0	36
BiG-SCAPE 2.0	global		Reclassification	0.3	0.771	0.965	0.642	0.977	0.055	25
BiG-SCAPE 2.0	global		Reclassification	0.4	0.783	0.904	0.691	0.982	0.068	15
BiG-SCAPE 2.0	global		Reclassification	0.5	0.796	0.877	0.729	0.952	0.181	7
BiG-SCAPE 2.0	global		Reclassification	0.6	0.771	0.806	0.739	0.879	0.398	2
BiG-SCAPE 2.0	global		Reclassification	0.7	0.781	0.804	0.76	0.856	0.482	0
BiG-SCAPE 2.0	global		Reclassification	0.8	0.493	0.327	1	0.405	2.037	-8
BiG-SCAPE 2.0	global		Reclassification	0.9	0.493	0.327	1	0.405	2.037	-8
BiG-SCAPE 2.0	global		Reclassification	1	0.493	0.327	1	0.405	2.037	-8
BiG-SCAPE 2.0	glocal	greedy	Reclassification	0	0.638	1	0.469	1	0	80
BiG-SCAPE 2.0	glocal	greedy	Reclassification	0.1	0.694	1	0.531	1	0	53
BiG-SCAPE 2.0	glocal	greedy	Reclassification	0.2	0.764	1	0.618	1	0	35
BiG-SCAPE 2.0	glocal	greedy	Reclassification	0.3	0.786	0.962	0.664	0.987	0.04	23
BiG-SCAPE 2.0	glocal	greedy	Reclassification	0.4	0.796	0.89	0.719	0.969	0.118	10
BiG-SCAPE 2.0	glocal	greedy	Reclassification	0.5	0.856	0.866	0.846	0.931	0.233	2
BiG-SCAPE 2.0	glocal	greedy	Reclassification	0.6	0.789	0.791	0.787	0.85	0.48	-1
BiG-SCAPE 2.0	glocal	greedy	Reclassification	0.7	0.467	0.31	0.946	0.403	2.095	-8
BiG-SCAPE 2.0	glocal	greedy	Reclassification	0.8	0.467	0.31	0.946	0.403	2.095	-8
BiG-SCAPE 2.0	glocal	greedy	Reclassification	0.9	0.467	0.31	0.946	0.403	2.095	-8
BiG-SCAPE 2.0	glocal	greedy	Reclassification	1	0.467	0.31	0.946	0.403	2.095	-8
BiG-SCAPE 2.0	glocal	legacy	Reclassification	0	0.638	1	0.469	1	0	80
BiG-SCAPE 2.0	glocal	legacy	Reclassification	0.1	0.694	1	0.531	1	0	53
BiG-SCAPE 2.0	glocal	legacy	Reclassification	0.2	0.764	1	0.618	1	0	35
BiG-SCAPE 2.0	glocal	legacy	Reclassification	0.3	0.755	0.937	0.632	0.983	0.058	25
BiG-SCAPE 2.0	glocal	legacy	Reclassification	0.4	0.826	0.933	0.742	0.977	0.074	11
BiG-SCAPE 2.0	glocal	legacy	Reclassification	0.5	0.784	0.833	0.74	0.927	0.205	6
BiG-SCAPE 2.0	glocal	legacy	Reclassification	0.6	0.731	0.735	0.728	0.815	0.514	1
BiG-SCAPE 2.0	glocal	legacy	Reclassification	0.7	0.721	0.703	0.74	0.839	0.509	-1
BiG-SCAPE 2.0	glocal	legacy	Reclassification	0.8	0.453	0.301	0.916	0.402	2.126	-8
BiG-SCAPE 2.0	glocal	legacy	Reclassification	0.9	0.453	0.301	0.916	0.402	2.126	-8
BiG-SCAPE 2.0	glocal	legacy	Reclassification	1	0.453	0.301	0.916	0.402	2.126	-8
BiG-SCAPE 2.0	glocal	simple_match	Reclassification	0	0.638	1	0.469	1	0	80
BiG-SCAPE 2.0	glocal	simple_match	Reclassification	0.1	0.694	1	0.531	1	0	53
BiG-SCAPE 2.0	glocal	simple_match	Reclassification	0.2	0.764	1	0.618	1	0	35
BiG-SCAPE 2.0	glocal	simple_match	Reclassification	0.3	0.789	0.962	0.67	0.987	0.042	22
BiG-SCAPE 2.0	glocal	simple_match	Reclassification	0.4	0.8	0.89	0.726	0.968	0.124	9
BiG-SCAPE 2.0	glocal	simple_match	Reclassification	0.5	0.84	0.829	0.852	0.894	0.357	0
BiG-SCAPE 2.0	glocal	simple_match	Reclassification	0.6	0.789	0.791	0.787	0.85	0.48	-1
BiG-SCAPE 2.0	glocal	simple_match	Reclassification	0.7	0.348	0.229	0.727	0.314	2.314	-8
BiG-SCAPE 2.0	glocal	simple_match	Reclassification	0.8	0.348	0.229	0.727	0.314	2.314	-8
BiG-SCAPE 2.0	glocal	simple_match	Reclassification	0.9	0.348	0.229	0.727	0.314	2.314	-8
BiG-SCAPE 2.0	glocal	simple_match	Reclassification	1	0.348	0.229	0.727	0.314	2.314	-8
BiG-SCAPE 2.0	local	greedy	Reclassification	0	0.638	1	0.469	1	0	80
BiG-SCAPE 2.0	local	greedy	Reclassification	0.1	0.694	1	0.531	1	0	53
BiG-SCAPE 2.0	local	greedy	Reclassification	0.2	0.775	1	0.633	1	0	34
BiG-SCAPE 2.0	local	greedy	Reclassification	0.3	0.786	0.962	0.664	0.987	0.04	23
BiG-SCAPE 2.0	local	greedy	Reclassification	0.4	0.796	0.881	0.727	0.967	0.118	9
BiG-SCAPE 2.0	local	greedy	Reclassification	0.5	0.796	0.838	0.757	0.91	0.261	3
BiG-SCAPE 2.0	local	greedy	Reclassification	0.6	0.75	0.746	0.754	0.836	0.506	-1
BiG-SCAPE 2.0	local	greedy	Reclassification	0.7	0.467	0.31	0.946	0.403	2.095	-8
BiG-SCAPE 2.0	local	greedy	Reclassification	0.8	0.467	0.31	0.946	0.403	2.095	-8
BiG-SCAPE 2.0	local	greedy	Reclassification	0.9	0.467	0.31	0.946	0.403	2.095	-8
BiG-SCAPE 2.0	local	greedy	Reclassification	1	0.467	0.31	0.946	0.403	2.095	-8
BiG-SCAPE 2.0	local	legacy	Reclassification	0	0.638	1	0.469	1	0	80
BiG-SCAPE 2.0	local	legacy	Reclassification	0.1	0.694	1	0.531	1	0	53
BiG-SCAPE 2.0	local	legacy	Reclassification	0.2	0.796	0.99	0.665	0.99	0.026	25
BiG-SCAPE 2.0	local	legacy	Reclassification	0.3	0.763	0.857	0.688	0.909	0.264	8
BiG-SCAPE 2.0	local	legacy	Reclassification	0.4	0.718	0.71	0.726	0.877	0.471	0
BiG-SCAPE 2.0	local	legacy	Reclassification	0.5	0.651	0.605	0.705	0.768	0.879	-3
BiG-SCAPE 2.0	local	legacy	Reclassification	0.6	0.367	0.24	0.779	0.318	2.221	-8
BiG-SCAPE 2.0	local	legacy	Reclassification	0.7	0	0	1	0.211	3.043	-9
BiG-SCAPE 2.0	local	legacy	Reclassification	0.8	0	0	1	0.211	3.043	-9
BiG-SCAPE 2.0	local	legacy	Reclassification	0.9	0	0	1	0.211	3.043	-9
BiG-SCAPE 2.0	local	legacy	Reclassification	1	0	0	1	0.211	3.043	-9
BiG-SCAPE 2.0	local	simple_match	Reclassification	0	0.638	1	0.469	1	0	80
BiG-SCAPE 2.0	local	simple_match	Reclassification	0.1	0.694	1	0.531	1	0	53
BiG-SCAPE 2.0	local	simple_match	Reclassification	0.2	0.775	1	0.633	1	0	34
BiG-SCAPE 2.0	local	simple_match	Reclassification	0.3	0.789	0.962	0.67	0.987	0.042	22
BiG-SCAPE 2.0	local	simple_match	Reclassification	0.4	0.806	0.89	0.736	0.966	0.131	8
BiG-SCAPE 2.0	local	simple_match	Reclassification	0.5	0.732	0.746	0.719	0.839	0.554	0
BiG-SCAPE 2.0	local	simple_match	Reclassification	0.6	0.748	0.747	0.749	0.84	0.557	-1
BiG-SCAPE 2.0	local	simple_match	Reclassification	0.7	0.414	0.274	0.842	0.383	2.194	-8
BiG-SCAPE 2.0	local	simple_match	Reclassification	0.8	0.414	0.274	0.842	0.383	2.194	-8
BiG-SCAPE 2.0	local	simple_match	Reclassification	0.9	0.414	0.274	0.842	0.383	2.194	-8
BiG-SCAPE 2.0	local	simple_match	Reclassification	1	0.414	0.274	0.842	0.383	2.194	-8
BiG-SCAPE 2.0	global		Rhodococcus	0	0.688	1	0.524	1	0	361
BiG-SCAPE 2.0	global		Rhodococcus	0.1	0.724	1	0.568	1	0	248
BiG-SCAPE 2.0	global		Rhodococcus	0.2	0.743	1	0.591	1	0	204
BiG-SCAPE 2.0	global		Rhodococcus	0.3	0.765	1	0.619	1	0	167
BiG-SCAPE 2.0	global		Rhodococcus	0.4	0.786	1	0.648	1	0	131
BiG-SCAPE 2.0	global		Rhodococcus	0.5	0.81	1	0.681	1	0	97
BiG-SCAPE 2.0	global		Rhodococcus	0.6	0.836	1	0.719	1	0	69
BiG-SCAPE 2.0	global		Rhodococcus	0.7	0.847	1	0.734	1	0	58
BiG-SCAPE 2.0	global		Rhodococcus	0.8	0.852	0.998	0.743	0.998	0.007	50
BiG-SCAPE 2.0	global		Rhodococcus	0.9	0.904	0.996	0.827	0.994	0.022	30
BiG-SCAPE 2.0	global		Rhodococcus	1	0.84	0.996	0.726	0.996	0.016	54
BiG-SCAPE 2.0	glocal	greedy	Rhodococcus	0	0.688	1	0.524	1	0	361
BiG-SCAPE 2.0	glocal	greedy	Rhodococcus	0.1	0.742	1	0.59	1	0	211
BiG-SCAPE 2.0	glocal	greedy	Rhodococcus	0.2	0.77	1	0.626	1	0	155
BiG-SCAPE 2.0	glocal	greedy	Rhodococcus	0.3	0.806	1	0.674	1	0	113
BiG-SCAPE 2.0	glocal	greedy	Rhodococcus	0.4	0.829	1	0.708	1	0	81
BiG-SCAPE 2.0	glocal	greedy	Rhodococcus	0.5	0.851	0.998	0.742	0.999	0.006	58
BiG-SCAPE 2.0	glocal	greedy	Rhodococcus	0.6	0.874	0.994	0.78	0.99	0.025	40
BiG-SCAPE 2.0	glocal	greedy	Rhodococcus	0.7	0.882	0.986	0.799	0.982	0.049	30
BiG-SCAPE 2.0	glocal	greedy	Rhodococcus	0.8	0.877	0.984	0.79	0.978	0.06	34
BiG-SCAPE 2.0	glocal	greedy	Rhodococcus	0.9	0.857	0.992	0.754	0.987	0.041	41
BiG-SCAPE 2.0	glocal	greedy	Rhodococcus	1	0.856	0.992	0.752	0.987	0.04	42
BiG-SCAPE 2.0	glocal	legacy	Rhodococcus	0	0.688	1	0.524	1	0	361
BiG-SCAPE 2.0	glocal	legacy	Rhodococcus	0.1	0.757	0.998	0.61	0.998	0.004	180
BiG-SCAPE 2.0	glocal	legacy	Rhodococcus	0.2	0.786	0.998	0.648	0.998	0.006	132
BiG-SCAPE 2.0	glocal	legacy	Rhodococcus	0.3	0.813	0.991	0.689	0.991	0.026	92
BiG-SCAPE 2.0	glocal	legacy	Rhodococcus	0.4	0.834	0.989	0.72	0.992	0.028	67
BiG-SCAPE 2.0	glocal	legacy	Rhodococcus	0.5	0.849	0.983	0.747	0.982	0.052	49
BiG-SCAPE 2.0	glocal	legacy	Rhodococcus	0.6	0.875	0.987	0.787	0.982	0.057	33
BiG-SCAPE 2.0	glocal	legacy	Rhodococcus	0.7	0.872	0.971	0.792	0.965	0.112	24
BiG-SCAPE 2.0	glocal	legacy	Rhodococcus	0.8	0.879	0.978	0.799	0.966	0.113	26
BiG-SCAPE 2.0	glocal	legacy	Rhodococcus	0.9	0.865	0.98	0.774	0.971	0.094	31
BiG-SCAPE 2.0	glocal	legacy	Rhodococcus	1	0.861	0.978	0.768	0.969	0.102	32
BiG-SCAPE 2.0	glocal	simple_match	Rhodococcus	0	0.688	1	0.524	1	0	361
BiG-SCAPE 2.0	glocal	simple_match	Rhodococcus	0.1	0.753	1	0.604	1	0	192
BiG-SCAPE 2.0	glocal	simple_match	Rhodococcus	0.2	0.786	1	0.648	1	0	131
BiG-SCAPE 2.0	glocal	simple_match	Rhodococcus	0.3	0.815	0.995	0.69	0.999	0.005	94
BiG-SCAPE 2.0	glocal	simple_match	Rhodococcus	0.4	0.843	0.995	0.731	0.998	0.007	63
BiG-SCAPE 2.0	glocal	simple_match	Rhodococcus	0.5	0.864	0.995	0.762	0.998	0.008	46
BiG-SCAPE 2.0	glocal	simple_match	Rhodococcus	0.6	0.894	0.994	0.812	0.992	0.026	28
BiG-SCAPE 2.0	glocal	simple_match	Rhodococcus	0.7	0.886	0.984	0.805	0.974	0.062	25
BiG-SCAPE 2.0	glocal	simple_match	Rhodococcus	0.8	0.883	0.99	0.796	0.978	0.057	28
BiG-SCAPE 2.0	glocal	simple_match	Rhodococcus	0.9	0.867	0.99	0.771	0.98	0.054	32
BiG-SCAPE 2.0	glocal	simple_match	Rhodococcus	1	0.867	0.99	0.771	0.98	0.054	32
BiG-SCAPE 2.0	local	greedy	Rhodococcus	0	0.688	1	0.524	1	0	361
BiG-SCAPE 2.0	local	greedy	Rhodococcus	0.1	0.746	1	0.595	1	0	204
BiG-SCAPE 2.0	local	greedy	Rhodococcus	0.2	0.78	1	0.639	1	0	142
BiG-SCAPE 2.0	local	greedy	Rhodococcus	0.3	0.821	1	0.696	1	0	99
BiG-SCAPE 2.0	local	greedy	Rhodococcus	0.4	0.851	1	0.741	1	0	66
BiG-SCAPE 2.0	local	greedy	Rhodococcus	0.5	0.869	0.997	0.769	0.999	0.007	45
BiG-SCAPE 2.0	local	greedy	Rhodococcus	0.6	0.888	0.983	0.81	0.977	0.064	27
BiG-SCAPE 2.0	local	greedy	Rhodococcus	0.7	0.883	0.989	0.797	0.982	0.056	30
BiG-SCAPE 2.0	local	greedy	Rhodococcus	0.8	0.879	0.989	0.791	0.983	0.054	32
BiG-SCAPE 2.0	local	greedy	Rhodococcus	0.9	0.866	0.989	0.77	0.984	0.052	35
BiG-SCAPE 2.0	local	greedy	Rhodococcus	1	0.865	0.984	0.772	0.981	0.063	33
BiG-SCAPE 2.0	local	legacy	Rhodococcus	0	0.688	1	0.524	1	0	361
BiG-SCAPE 2.0	local	legacy	Rhodococcus	0.1	0.774	0.998	0.632	0.998	0.005	147
BiG-SCAPE 2.0	local	legacy	Rhodococcus	0.2	0.818	0.993	0.695	0.995	0.013	86
BiG-SCAPE 2.0	local	legacy	Rhodococcus	0.3	0.861	0.983	0.766	0.982	0.055	43
BiG-SCAPE 2.0	local	legacy	Rhodococcus	0.4	0.886	0.973	0.813	0.969	0.099	21
BiG-SCAPE 2.0	local	legacy	Rhodococcus	0.5	0.897	0.971	0.833	0.95	0.156	13
BiG-SCAPE 2.0	local	legacy	Rhodococcus	0.6	0.89	0.966	0.826	0.95	0.161	13
BiG-SCAPE 2.0	local	legacy	Rhodococcus	0.7	0.89	0.966	0.826	0.95	0.161	13
BiG-SCAPE 2.0	local	legacy	Rhodococcus	0.8	0.885	0.961	0.82	0.947	0.18	13
BiG-SCAPE 2.0	local	legacy	Rhodococcus	0.9	0.888	0.966	0.821	0.952	0.157	14
BiG-SCAPE 2.0	local	legacy	Rhodococcus	1	0.882	0.964	0.813	0.941	0.179	14
BiG-SCAPE 2.0	local	simple_match	Rhodococcus	0	0.688	1	0.524	1	0	361
BiG-SCAPE 2.0	local	simple_match	Rhodococcus	0.1	0.758	1	0.611	1	0	181
BiG-SCAPE 2.0	local	simple_match	Rhodococcus	0.2	0.797	1	0.663	1	0	116
BiG-SCAPE 2.0	local	simple_match	Rhodococcus	0.3	0.832	0.988	0.718	0.993	0.022	74
BiG-SCAPE 2.0	local	simple_match	Rhodococcus	0.4	0.873	0.993	0.78	0.997	0.013	42
BiG-SCAPE 2.0	local	simple_match	Rhodococcus	0.5	0.89	0.986	0.811	0.985	0.05	25
BiG-SCAPE 2.0	local	simple_match	Rhodococcus	0.6	0.905	0.987	0.835	0.982	0.066	19
BiG-SCAPE 2.0	local	simple_match	Rhodococcus	0.7	0.893	0.985	0.816	0.976	0.081	20
BiG-SCAPE 2.0	local	simple_match	Rhodococcus	0.8	0.886	0.985	0.804	0.977	0.078	22
BiG-SCAPE 2.0	local	simple_match	Rhodococcus	0.9	0.885	0.981	0.807	0.972	0.095	20
BiG-SCAPE 2.0	local	simple_match	Rhodococcus	1	0.886	0.985	0.804	0.977	0.078	22
BiG-SLiCE 1.1			Amycolatopsis	0	0.869	0.999	0.769	0.999	0.002	627
BiG-SLiCE 1.1			Amycolatopsis	100	0.872	0.998	0.775	0.999	0.002	598
BiG-SLiCE 1.1			Amycolatopsis	200	0.883	0.996	0.794	0.997	0.008	515
BiG-SLiCE 1.1			Amycolatopsis	300	0.895	0.994	0.814	0.995	0.013	428
BiG-SLiCE 1.1			Amycolatopsis	400	0.906	0.987	0.837	0.992	0.022	325
BiG-SLiCE 1.1			Amycolatopsis	500	0.915	0.978	0.859	0.987	0.037	237
BiG-SLiCE 1.1			Amycolatopsis	600	0.924	0.966	0.885	0.981	0.055	160
BiG-SLiCE 1.1			Amycolatopsis	700	0.921	0.948	0.896	0.97	0.085	98
BiG-SLiCE 1.1			Amycolatopsis	800	0.919	0.929	0.909	0.969	0.09	52
BiG-SLiCE 1.1			Amycolatopsis	900	0.888	0.861	0.917	0.966	0.104	-1
BiG-SLiCE 1.1			Amycolatopsis	1000	0.83	0.757	0.918	0.957	0.131	-60
BiG-SLiCE 1.1			Amycolatopsis	1100	0.79	0.69	0.923	0.952	0.143	-106
BiG-SLiCE 1.1			Amycolatopsis	1200	0.709	0.573	0.927	0.945	0.177	-170
BiG-SLiCE 1.1			Amycolatopsis	1300	0.621	0.465	0.936	0.952	0.183	-220
BiG-SLiCE 1.1			Amycolatopsis	1400	0.519	0.36	0.927	0.941	0.234	-265
BiG-SLiCE 1.1			Amycolatopsis	1500	0.481	0.323	0.944	0.913	0.343	-305
BiG-SLiCE 1.1			Divergent	0	0.887	1	0.797	1	0	16
BiG-SLiCE 1.1			Divergent	100	0.887	1	0.797	1	0	16
BiG-SLiCE 1.1			Divergent	200	0.887	1	0.797	1	0	16
BiG-SLiCE 1.1			Divergent	300	0.887	1	0.797	1	0	16
BiG-SLiCE 1.1			Divergent	400	0.892	1	0.805	1	0	15
BiG-SLiCE 1.1			Divergent	500	0.891	0.988	0.811	0.986	0.028	13
BiG-SLiCE 1.1			Divergent	600	0.916	0.98	0.86	0.992	0.026	8
BiG-SLiCE 1.1			Divergent	700	0.946	0.963	0.93	0.975	0.061	3
BiG-SLiCE 1.1			Divergent	800	0.932	0.936	0.928	0.97	0.082	2
BiG-SLiCE 1.1			Divergent	900	0.958	0.948	0.967	0.989	0.046	0
BiG-SLiCE 1.1			Divergent	1000	0.933	0.875	1	0.976	0.098	-4
BiG-SLiCE 1.1			Divergent	1100	0.897	0.814	1	0.968	0.138	-6
BiG-SLiCE 1.1			Divergent	1200	0.809	0.679	1	0.952	0.209	-9
BiG-SLiCE 1.1			Divergent	1300	0.592	0.421	1	0.904	0.458	-15
BiG-SLiCE 1.1			Divergent	1400	0.513	0.345	1	0.869	0.64	-17
BiG-SLiCE 1.1			Divergent	1500	0.39	0.242	1	0.715	1.212	-19
BiG-SLiCE 1.1			Fusarium	0	0.885	0.998	0.795	0.999	0.003	213
BiG-SLiCE 1.1			Fusarium	100	0.899	0.996	0.819	0.997	0.006	178
BiG-SLiCE 1.1			Fusarium	200	0.917	0.985	0.859	0.996	0.012	126
BiG-SLiCE 1.1			Fusarium	300	0.932	0.967	0.9	0.987	0.034	68
BiG-SLiCE 1.1			Fusarium	400	0.941	0.954	0.928	0.982	0.055	35
BiG-SLiCE 1.1			Fusarium	500	0.932	0.913	0.951	0.963	0.112	3
BiG-SLiCE 1.1			Fusarium	600	0.915	0.869	0.966	0.963	0.122	-16
BiG-SLiCE 1.1			Fusarium	700	0.867	0.781	0.973	0.93	0.225	-39
BiG-SLiCE 1.1			Fusarium	800	0.792	0.67	0.968	0.937	0.234	-50
BiG-SLiCE 1.1			Fusarium	900	0.625	0.457	0.987	0.924	0.319	-78
BiG-SLiCE 1.1			Fusarium	1000	0.469	0.309	0.973	0.874	0.531	-96
BiG-SLiCE 1.1			Fusarium	1100	0.409	0.258	0.984	0.857	0.605	-101
BiG-SLiCE 1.1			Fusarium	1200	0.361	0.221	0.984	0.872	0.66	-106
BiG-SLiCE 1.1			Fusarium	1300	0.257	0.149	0.959	0.685	1.684	-116
BiG-SLiCE 1.1			Fusarium	1400	0	0	1	0.028	6.575	-122
BiG-SLiCE 1.1			Fusarium	1500	0	0	1	0.028	6.575	-122
BiG-SLiCE 1.1			JK1	0	0.811	1	0.682	1	0	170
BiG-SLiCE 1.1			JK1	100	0.831	1	0.711	1	0	147
BiG-SLiCE 1.1			JK1	200	0.853	0.997	0.746	0.994	0.013	112
BiG-SLiCE 1.1			JK1	300	0.877	0.99	0.788	0.988	0.031	80
BiG-SLiCE 1.1			JK1	400	0.899	0.986	0.825	0.981	0.052	55
BiG-SLiCE 1.1			JK1	500	0.914	0.969	0.865	0.973	0.078	32
BiG-SLiCE 1.1			JK1	600	0.917	0.954	0.882	0.96	0.125	20
BiG-SLiCE 1.1			JK1	700	0.898	0.902	0.894	0.947	0.159	12
BiG-SLiCE 1.1			JK1	800	0.855	0.821	0.891	0.937	0.208	4
BiG-SLiCE 1.1			JK1	900	0.798	0.703	0.922	0.891	0.347	-8
BiG-SLiCE 1.1			JK1	1000	0.714	0.582	0.924	0.882	0.399	-13
BiG-SLiCE 1.1			JK1	1100	0.595	0.445	0.898	0.811	0.629	-19
BiG-SLiCE 1.1			JK1	1200	0.52	0.365	0.907	0.751	0.8	-23
BiG-SLiCE 1.1			JK1	1300	0.41	0.266	0.897	0.742	0.932	-25
BiG-SLiCE 1.1			JK1	1400	0.393	0.25	0.93	0.473	1.772	-29
BiG-SLiCE 1.1			JK1	1500	0.202	0.115	0.848	0.667	1.233	-29
BiG-SLiCE 1.1			Metcalf	0	0.688	1	0.524	1	0	65
BiG-SLiCE 1.1			Metcalf	100	0.692	1	0.529	1	0	63
BiG-SLiCE 1.1			Metcalf	200	0.729	1	0.573	1	0	52
BiG-SLiCE 1.1			Metcalf	300	0.749	1	0.599	1	0	44
BiG-SLiCE 1.1			Metcalf	400	0.779	0.994	0.64	0.989	0.023	34
BiG-SLiCE 1.1			Metcalf	500	0.806	0.992	0.679	0.991	0.024	28
BiG-SLiCE 1.1			Metcalf	600	0.815	0.97	0.703	0.993	0.023	24
BiG-SLiCE 1.1			Metcalf	700	0.829	0.97	0.724	0.992	0.027	19
BiG-SLiCE 1.1			Metcalf	800	0.861	0.97	0.775	0.99	0.032	14
BiG-SLiCE 1.1			Metcalf	900	0.863	0.97	0.777	0.99	0.035	12
BiG-SLiCE 1.1			Metcalf	1000	0.864	0.952	0.791	0.957	0.132	9
BiG-SLiCE 1.1			Metcalf	1100	0.785	0.825	0.75	0.931	0.182	8
BiG-SLiCE 1.1			Metcalf	1200	0.795	0.8	0.79	0.915	0.236	4
BiG-SLiCE 1.1			Metcalf	1300	0.778	0.789	0.766	0.896	0.284	4
BiG-SLiCE 1.1			Metcalf	1400	0.746	0.698	0.802	0.902	0.35	0
BiG-SLiCE 1.1			Metcalf	1500	0.814	0.791	0.838	0.892	0.337	0
BiG-SLiCE 1.1			MIBiG_BS1	0	0.869	1	0.768	1	0	172
BiG-SLiCE 1.1			MIBiG_BS1	100	0.868	0.997	0.769	0.997	0.008	168
BiG-SLiCE 1.1			MIBiG_BS1	200	0.868	0.992	0.772	0.996	0.012	161
BiG-SLiCE 1.1			MIBiG_BS1	300	0.872	0.987	0.781	0.994	0.018	147
BiG-SLiCE 1.1			MIBiG_BS1	400	0.873	0.978	0.789	0.992	0.024	134
BiG-SLiCE 1.1			MIBiG_BS1	500	0.879	0.967	0.806	0.988	0.037	109
BiG-SLiCE 1.1			MIBiG_BS1	600	0.881	0.949	0.822	0.98	0.058	86
BiG-SLiCE 1.1			MIBiG_BS1	700	0.886	0.935	0.841	0.973	0.078	65
BiG-SLiCE 1.1			MIBiG_BS1	800	0.871	0.891	0.851	0.958	0.132	44
BiG-SLiCE 1.1			MIBiG_BS1	900	0.864	0.856	0.873	0.946	0.174	19
BiG-SLiCE 1.1			MIBiG_BS1	1000	0.849	0.821	0.879	0.949	0.175	7
BiG-SLiCE 1.1			MIBiG_BS1	1100	0.826	0.764	0.9	0.953	0.16	-2
BiG-SLiCE 1.1			MIBiG_BS1	1200	0.771	0.67	0.907	0.926	0.26	-21
BiG-SLiCE 1.1			MIBiG_BS1	1300	0.74	0.62	0.916	0.911	0.311	-32
BiG-SLiCE 1.1			MIBiG_BS1	1400	0.663	0.522	0.909	0.9	0.368	-44
BiG-SLiCE 1.1			MIBiG_BS1	1500	0.629	0.478	0.919	0.905	0.375	-50
BiG-SLiCE 1.1			Planomonospora	0	0.586	1	0.415	1	0	8
BiG-SLiCE 1.1			Planomonospora	100	0.586	1	0.415	1	0	8
BiG-SLiCE 1.1			Planomonospora	200	0.586	1	0.415	1	0	8
BiG-SLiCE 1.1			Planomonospora	300	0.609	1	0.438	1	0	7
BiG-SLiCE 1.1			Planomonospora	400	0.609	1	0.438	1	0	7
BiG-SLiCE 1.1			Planomonospora	500	0.671	1	0.504	1	0	5
BiG-SLiCE 1.1			Planomonospora	600	0.755	1	0.606	1	0	3
BiG-SLiCE 1.1			Planomonospora	700	0.659	0.873	0.529	0.917	0.167	3
BiG-SLiCE 1.1			Planomonospora	800	0.696	0.826	0.601	0.933	0.184	2
BiG-SLiCE 1.1			Planomonospora	900	0.776	0.826	0.733	0.917	0.23	1
BiG-SLiCE 1.1			Planomonospora	1000	0.776	0.826	0.733	0.917	0.23	1
BiG-SLiCE 1.1			Planomonospora	1100	0.776	0.826	0.733	0.917	0.23	1
BiG-SLiCE 1.1			Planomonospora	1200	0.572	0.62	0.531	0.875	0.375	1
BiG-SLiCE 1.1			Planomonospora	1300	0.377	0.302	0.501	0.889	0.408	0
BiG-SLiCE 1.1			Planomonospora	1400	0.202	0.132	0.43	0.8	0.685	-1
BiG-SLiCE 1.1			Planomonospora	1500	0	0	1	0.545	1.435	-2
BiG-SLiCE 1.1			Reclassification	0	0.644	1	0.475	1	0	76
BiG-SLiCE 1.1			Reclassification	100	0.649	1	0.48	1	0	73
BiG-SLiCE 1.1			Reclassification	200	0.676	1	0.511	1	0	60
BiG-SLiCE 1.1			Reclassification	300	0.718	1	0.56	1	0	45
BiG-SLiCE 1.1			Reclassification	400	0.733	0.972	0.589	0.996	0.014	36
BiG-SLiCE 1.1			Reclassification	500	0.781	0.964	0.656	0.995	0.023	26
BiG-SLiCE 1.1			Reclassification	600	0.754	0.875	0.663	0.972	0.089	19
BiG-SLiCE 1.1			Reclassification	700	0.756	0.826	0.697	0.945	0.18	12
BiG-SLiCE 1.1			Reclassification	800	0.751	0.783	0.721	0.9	0.295	8
BiG-SLiCE 1.1			Reclassification	900	0.718	0.705	0.731	0.816	0.553	2
BiG-SLiCE 1.1			Reclassification	1000	0.568	0.493	0.671	0.74	0.85	-2
BiG-SLiCE 1.1			Reclassification	1100	0.453	0.342	0.671	0.754	0.848	-4
BiG-SLiCE 1.1			Reclassification	1200	0.299	0.195	0.64	0.355	2.309	-8
BiG-SLiCE 1.1			Reclassification	1300	0.022	0.011	0.39	0.607	1.521	-8
BiG-SLiCE 1.1			Reclassification	1400	0	0	1	0.211	3.043	-9
BiG-SLiCE 1.1			Reclassification	1500	0	0	1	0.211	3.043	-9
BiG-SLiCE 1.1			Rhodococcus	0	0.704	1	0.544	1	0	306
BiG-SLiCE 1.1			Rhodococcus	100	0.715	1	0.556	1	0	275
BiG-SLiCE 1.1			Rhodococcus	200	0.735	1	0.581	1	0	227
BiG-SLiCE 1.1			Rhodococcus	300	0.752	1	0.602	1	0	189
BiG-SLiCE 1.1			Rhodococcus	400	0.778	1	0.637	1	0	149
BiG-SLiCE 1.1			Rhodococcus	500	0.808	1	0.678	1	0	118
BiG-SLiCE 1.1			Rhodococcus	600	0.829	0.997	0.71	0.994	0.014	88
BiG-SLiCE 1.1			Rhodococcus	700	0.858	0.993	0.755	0.991	0.023	64
BiG-SLiCE 1.1			Rhodococcus	800	0.875	0.989	0.785	0.993	0.021	48
BiG-SLiCE 1.1			Rhodococcus	900	0.822	0.865	0.784	0.971	0.103	31
BiG-SLiCE 1.1			Rhodococcus	1000	0.797	0.81	0.785	0.966	0.133	20
BiG-SLiCE 1.1			Rhodococcus	1100	0.732	0.679	0.794	0.958	0.165	10
BiG-SLiCE 1.1			Rhodococcus	1200	0.686	0.609	0.784	0.931	0.252	2
BiG-SLiCE 1.1			Rhodococcus	1300	0.649	0.552	0.789	0.946	0.206	-1
BiG-SLiCE 1.1			Rhodococcus	1400	0.513	0.391	0.744	0.941	0.273	-11
BiG-SLiCE 1.1			Rhodococcus	1500	0.311	0.203	0.664	0.876	0.488	-18
BiG-SLiCE 2.0			Amycolatopsis	0.1	0.871	0.999	0.772	0.999	0.002	615
BiG-SLiCE 2.0			Amycolatopsis	0.2	0.884	0.997	0.794	0.997	0.007	492
BiG-SLiCE 2.0			Amycolatopsis	0.3	0.907	0.996	0.832	0.997	0.01	326
BiG-SLiCE 2.0			Amycolatopsis	0.4	0.926	0.986	0.873	0.98	0.051	181
BiG-SLiCE 2.0			Amycolatopsis	0.5	0.933	0.965	0.904	0.956	0.117	72
BiG-SLiCE 2.0			Amycolatopsis	0.6	0.929	0.92	0.938	0.926	0.217	-45
BiG-SLiCE 2.0			Amycolatopsis	0.7	0.883	0.82	0.956	0.906	0.319	-164
BiG-SLiCE 2.0			Amycolatopsis	0.8	0.769	0.643	0.955	0.928	0.275	-227
BiG-SLiCE 2.0			Amycolatopsis	0.9	0.683	0.531	0.958	0.907	0.369	-294
BiG-SLiCE 2.0			Amycolatopsis	1	0	0	1	0.035	7.586	-408
BiG-SLiCE 2.0			Amycolatopsis	1.1	0	0	1	0.035	7.586	-408
BiG-SLiCE 2.0			Amycolatopsis	1.2	0	0	1	0.035	7.586	-408
BiG-SLiCE 2.0			Divergent	0.1	0.887	1	0.797	1	0	16
BiG-SLiCE 2.0			Divergent	0.2	0.887	1	0.797	1	0	16
BiG-SLiCE 2.0			Divergent	0.3	0.897	1	0.813	1	0	14
BiG-SLiCE 2.0			Divergent	0.4	0.919	1	0.85	1	0	10
BiG-SLiCE 2.0			Divergent	0.5	0.955	1	0.914	1	0	5
BiG-SLiCE 2.0			Divergent	0.6	0.954	0.949	0.959	0.953	0.12	-1
BiG-SLiCE 2.0			Divergent	0.7	0.918	0.915	0.922	0.964	0.125	0
BiG-SLiCE 2.0			Divergent	0.8	0.888	0.799	1	0.927	0.241	-7
BiG-SLiCE 2.0			Divergent	0.9	0.865	0.775	0.979	0.933	0.25	-7
BiG-SLiCE 2.0			Divergent	1	0	0	1	0.154	4.214	-22
BiG-SLiCE 2.0			Divergent	1.1	0	0	1	0.154	4.214	-22
BiG-SLiCE 2.0			Divergent	1.2	0	0	1	0.154	4.214	-22
BiG-SLiCE 2.0			Fusarium	0.1	0.88	0.997	0.788	0.998	0.006	221
BiG-SLiCE 2.0			Fusarium	0.2	0.91	0.997	0.837	0.997	0.007	149
BiG-SLiCE 2.0			Fusarium	0.3	0.948	0.994	0.906	0.992	0.018	66
BiG-SLiCE 2.0			Fusarium	0.4	0.967	0.978	0.956	0.979	0.061	16
BiG-SLiCE 2.0			Fusarium	0.5	0.964	0.953	0.975	0.942	0.16	-8
BiG-SLiCE 2.0			Fusarium	0.6	0.941	0.902	0.984	0.892	0.318	-34
BiG-SLiCE 2.0			Fusarium	0.7	0.818	0.701	0.984	0.909	0.329	-62
BiG-SLiCE 2.0			Fusarium	0.8	0.761	0.618	0.99	0.86	0.496	-79
BiG-SLiCE 2.0			Fusarium	0.9	0.629	0.46	0.993	0.669	1.297	-105
BiG-SLiCE 2.0			Fusarium	1	0	0	1	0.028	6.575	-122
BiG-SLiCE 2.0			Fusarium	1.1	0	0	1	0.028	6.575	-122
BiG-SLiCE 2.0			Fusarium	1.2	0	0	1	0.028	6.575	-122
BiG-SLiCE 2.0			JK1	0.1	0.827	1	0.705	1	0	148
BiG-SLiCE 2.0			JK1	0.2	0.869	0.998	0.77	0.998	0.006	93
BiG-SLiCE 2.0			JK1	0.3	0.908	0.993	0.837	0.991	0.028	49
BiG-SLiCE 2.0			JK1	0.4	0.935	0.981	0.892	0.976	0.072	21
BiG-SLiCE 2.0			JK1	0.5	0.935	0.95	0.921	0.941	0.158	9
BiG-SLiCE 2.0			JK1	0.6	0.945	0.929	0.962	0.925	0.199	-1
BiG-SLiCE 2.0			JK1	0.7	0.916	0.879	0.956	0.884	0.323	-5
BiG-SLiCE 2.0			JK1	0.8	0.868	0.78	0.978	0.905	0.294	-11
BiG-SLiCE 2.0			JK1	0.9	0.879	0.801	0.975	0.919	0.25	-9
BiG-SLiCE 2.0			JK1	1	0	0	1	0.043	5.068	-34
BiG-SLiCE 2.0			JK1	1.1	0	0	1	0.043	5.068	-34
BiG-SLiCE 2.0			JK1	1.2	0	0	1	0.043	5.068	-34
BiG-SLiCE 2.0			Metcalf	0.1	0.729	1	0.574	1	0	52
BiG-SLiCE 2.0			Metcalf	0.2	0.786	1	0.647	1	0	34
BiG-SLiCE 2.0			Metcalf	0.3	0.839	0.985	0.73	0.997	0.014	21
BiG-SLiCE 2.0			Metcalf	0.4	0.887	1	0.796	1	0	12
BiG-SLiCE 2.0			Metcalf	0.5	0.875	0.96	0.804	0.976	0.08	10
BiG-SLiCE 2.0			Metcalf	0.6	0.791	0.728	0.866	0.879	0.374	-1
BiG-SLiCE 2.0			Metcalf	0.7	0.795	0.706	0.909	0.851	0.451	-3
BiG-SLiCE 2.0			Metcalf	0.8	0.617	0.446	1	0.563	1.372	-7
BiG-SLiCE 2.0			Metcalf	0.9	0	0	1	0.209	3.03	-9
BiG-SLiCE 2.0			Metcalf	1	0	0	1	0.209	3.03	-9
BiG-SLiCE 2.0			Metcalf	1.1	0	0	1	0.209	3.03	-9
BiG-SLiCE 2.0			Metcalf	1.2	0	0	1	0.209	3.03	-9
BiG-SLiCE 2.0			MIBiG_BS1	0.1	0.87	1	0.769	1	0	171
BiG-SLiCE 2.0			MIBiG_BS1	0.2	0.878	0.998	0.783	0.999	0.003	152
BiG-SLiCE 2.0			MIBiG_BS1	0.3	0.887	0.997	0.8	0.998	0.004	132
BiG-SLiCE 2.0			MIBiG_BS1	0.4	0.912	0.988	0.846	0.991	0.023	80
BiG-SLiCE 2.0			MIBiG_BS1	0.5	0.918	0.964	0.876	0.966	0.089	47
BiG-SLiCE 2.0			MIBiG_BS1	0.6	0.894	0.883	0.906	0.951	0.144	15
BiG-SLiCE 2.0			MIBiG_BS1	0.7	0.845	0.777	0.927	0.912	0.309	-17
BiG-SLiCE 2.0			MIBiG_BS1	0.8	0.652	0.499	0.941	0.887	0.435	-50
BiG-SLiCE 2.0			MIBiG_BS1	0.9	0.392	0.246	0.963	0.804	0.885	-74
BiG-SLiCE 2.0			MIBiG_BS1	1	0	0	1	0.046	6.155	-86
BiG-SLiCE 2.0			MIBiG_BS1	1.1	0	0	1	0.046	6.155	-86
BiG-SLiCE 2.0			MIBiG_BS1	1.2	0	0	1	0.046	6.155	-86
BiG-SLiCE 2.0			Planomonospora	0.1	0.586	1	0.415	1	0	8
BiG-SLiCE 2.0			Planomonospora	0.2	0.609	1	0.438	1	0	7
BiG-SLiCE 2.0			Planomonospora	0.3	0.643	1	0.474	1	0	6
BiG-SLiCE 2.0			Planomonospora	0.4	0.72	1	0.563	1	0	4
BiG-SLiCE 2.0			Planomonospora	0.5	0.869	1	0.769	1	0	2
BiG-SLiCE 2.0			Planomonospora	0.6	0.759	0.873	0.671	0.9	0.2	2
BiG-SLiCE 2.0			Planomonospora	0.7	0.776	0.826	0.733	0.917	0.23	1
BiG-SLiCE 2.0			Planomonospora	0.8	0.275	0.18	0.586	0.8	0.648	-1
BiG-SLiCE 2.0			Planomonospora	0.9	0	0	1	0.545	1.435	-2
BiG-SLiCE 2.0			Planomonospora	1	0	0	1	0.545	1.435	-2
BiG-SLiCE 2.0			Planomonospora	1.1	0	0	1	0.545	1.435	-2
BiG-SLiCE 2.0			Planomonospora	1.2	0	0	1	0.545	1.435	-2
BiG-SLiCE 2.0			Reclassification	0.1	0.655	1	0.487	1	0	70
BiG-SLiCE 2.0			Reclassification	0.2	0.696	1	0.533	1	0	52
BiG-SLiCE 2.0			Reclassification	0.3	0.748	0.99	0.601	0.993	0.02	36
BiG-SLiCE 2.0			Reclassification	0.4	0.754	0.913	0.642	0.951	0.136	21
BiG-SLiCE 2.0			Reclassification	0.5	0.687	0.711	0.664	0.855	0.467	4
BiG-SLiCE 2.0			Reclassification	0.6	0.591	0.484	0.758	0.811	0.62	-3
BiG-SLiCE 2.0			Reclassification	0.7	0	0	1	0.211	3.043	-9
BiG-SLiCE 2.0			Reclassification	0.8	0	0	1	0.211	3.043	-9
BiG-SLiCE 2.0			Reclassification	0.9	0	0	1	0.211	3.043	-9
BiG-SLiCE 2.0			Reclassification	1	0	0	1	0.211	3.043	-9
BiG-SLiCE 2.0			Reclassification	1.1	0	0	1	0.211	3.043	-9
BiG-SLiCE 2.0			Reclassification	1.2	0	0	1	0.211	3.043	-9
BiG-SLiCE 2.0			Rhodococcus	0.1	0.709	1	0.549	1	0	290
BiG-SLiCE 2.0			Rhodococcus	0.2	0.733	1	0.578	1	0	224
BiG-SLiCE 2.0			Rhodococcus	0.3	0.767	1	0.622	1	0	155
BiG-SLiCE 2.0			Rhodococcus	0.4	0.811	1	0.682	1	0	98
BiG-SLiCE 2.0			Rhodococcus	0.5	0.864	0.992	0.764	0.993	0.016	54
BiG-SLiCE 2.0			Rhodococcus	0.6	0.907	0.982	0.842	0.982	0.051	24
BiG-SLiCE 2.0			Rhodococcus	0.7	0.916	0.968	0.87	0.968	0.097	17
BiG-SLiCE 2.0			Rhodococcus	0.8	0.904	0.917	0.891	0.954	0.159	4
BiG-SLiCE 2.0			Rhodococcus	0.9	0.808	0.733	0.9	0.916	0.276	-10
BiG-SLiCE 2.0			Rhodococcus	1	0	0	1	0.135	4.52	-31
BiG-SLiCE 2.0			Rhodococcus	1.1	0	0	1	0.135	4.52	-31
BiG-SLiCE 2.0			Rhodococcus	1.2	0	0	1	0.135	4.52	-31
IGUA 0.1			Amycolatopsis	0	0.881	0.994	0.792	0.995	0.014	505
IGUA 0.1			Amycolatopsis	0.1	0.892	0.993	0.81	0.993	0.017	416
IGUA 0.1			Amycolatopsis	0.2	0.907	0.992	0.836	0.992	0.021	313
IGUA 0.1			Amycolatopsis	0.3	0.92	0.991	0.858	0.99	0.025	247
IGUA 0.1			Amycolatopsis	0.4	0.932	0.988	0.881	0.988	0.033	182
IGUA 0.1			Amycolatopsis	0.5	0.939	0.983	0.899	0.982	0.05	122
IGUA 0.1			Amycolatopsis	0.6	0.951	0.975	0.929	0.973	0.071	71
IGUA 0.1			Amycolatopsis	0.7	0.956	0.968	0.945	0.963	0.097	32
IGUA 0.1			Amycolatopsis	0.8	0.956	0.953	0.959	0.943	0.151	-23
IGUA 0.1			Amycolatopsis	0.9	0.945	0.918	0.974	0.877	0.333	-110
IGUA 0.1			Amycolatopsis	1	0	0	1	0.035	7.576	-403
IGUA 0.1			Divergent	0	0.887	1	0.797	1	0	16
IGUA 0.1			Divergent	0.1	0.892	1	0.805	1	0	15
IGUA 0.1			Divergent	0.2	0.897	1	0.813	1	0	14
IGUA 0.1			Divergent	0.3	0.909	1	0.833	1	0	12
IGUA 0.1			Divergent	0.4	0.933	1	0.875	1	0	8
IGUA 0.1			Divergent	0.5	0.947	1	0.9	1	0	6
IGUA 0.1			Divergent	0.6	0.953	1	0.91	1	0	5
IGUA 0.1			Divergent	0.7	0.978	1	0.956	1	0	3
IGUA 0.1			Divergent	0.8	0.984	1	0.968	1	0	2
IGUA 0.1			Divergent	0.9	0.984	1	0.968	1	0	2
IGUA 0.1			Divergent	1	0	0	1	0.154	4.214	-22
IGUA 0.1			Fusarium	0	0.897	0.997	0.816	0.996	0.01	170
IGUA 0.1			Fusarium	0.1	0.907	0.997	0.832	0.995	0.011	143
IGUA 0.1			Fusarium	0.2	0.929	0.997	0.869	0.994	0.013	101
IGUA 0.1			Fusarium	0.3	0.948	0.997	0.904	0.993	0.016	64
IGUA 0.1			Fusarium	0.4	0.964	0.995	0.934	0.988	0.025	37
IGUA 0.1			Fusarium	0.5	0.971	0.992	0.952	0.979	0.047	21
IGUA 0.1			Fusarium	0.6	0.98	0.986	0.974	0.972	0.074	1
IGUA 0.1			Fusarium	0.7	0.983	0.982	0.985	0.965	0.098	-8
IGUA 0.1			Fusarium	0.8	0.979	0.971	0.988	0.955	0.127	-14
IGUA 0.1			Fusarium	0.9	0.968	0.945	0.993	0.921	0.209	-24
IGUA 0.1			Fusarium	1	0	0	1	0.028	6.575	-122
IGUA 0.1			JK1	0	0.907	0.992	0.836	0.99	0.028	54
IGUA 0.1			JK1	0.1	0.909	0.992	0.838	0.99	0.029	52
IGUA 0.1			JK1	0.2	0.912	0.992	0.843	0.99	0.03	49
IGUA 0.1			JK1	0.3	0.925	0.992	0.867	0.989	0.033	38
IGUA 0.1			JK1	0.4	0.936	0.992	0.887	0.988	0.037	31
IGUA 0.1			JK1	0.5	0.948	0.986	0.912	0.982	0.055	21
IGUA 0.1			JK1	0.6	0.952	0.985	0.921	0.98	0.06	17
IGUA 0.1			JK1	0.7	0.959	0.983	0.936	0.966	0.089	11
IGUA 0.1			JK1	0.8	0.964	0.982	0.946	0.976	0.07	8
IGUA 0.1			JK1	0.9	0.97	0.972	0.968	0.967	0.075	4
IGUA 0.1			JK1	1	0	0	1	0.043	5.068	-34
IGUA 0.1			MIBiG_BS1	0	0.878	1	0.782	1	0	161
IGUA 0.1			MIBiG_BS1	0.1	0.883	1	0.79	1	0	151
IGUA 0.1			MIBiG_BS1	0.2	0.888	1	0.799	1	0	141
IGUA 0.1			MIBiG_BS1	0.3	0.893	1	0.806	1	0	133
IGUA 0.1			MIBiG_BS1	0.4	0.9	0.999	0.819	0.998	0.005	117
IGUA 0.1			MIBiG_BS1	0.5	0.909	0.998	0.834	0.998	0.005	104
IGUA 0.1			MIBiG_BS1	0.6	0.913	0.998	0.84	0.998	0.005	97
IGUA 0.1			MIBiG_BS1	0.7	0.923	0.998	0.859	0.998	0.005	80
IGUA 0.1			MIBiG_BS1	0.8	0.931	0.993	0.876	0.989	0.025	63
IGUA 0.1			MIBiG_BS1	0.9	0.945	0.986	0.907	0.98	0.048	41
IGUA 0.1			MIBiG_BS1	1	0	0	1	0.05	6.184	-89
IGUA 0.1			Metcalf	0	0.766	1	0.62	1	0	36
IGUA 0.1			Metcalf	0.1	0.774	1	0.632	1	0	33
IGUA 0.1			Metcalf	0.2	0.792	1	0.656	1	0	28
IGUA 0.1			Metcalf	0.3	0.835	1	0.717	1	0	21
IGUA 0.1			Metcalf	0.4	0.835	1	0.717	1	0	21
IGUA 0.1			Metcalf	0.5	0.852	1	0.743	1	0	18
IGUA 0.1			Metcalf	0.6	0.884	1	0.792	1	0	13
IGUA 0.1			Metcalf	0.7	0.92	1	0.851	1	0	10
IGUA 0.1			Metcalf	0.8	0.952	1	0.909	1	0	5
IGUA 0.1			Metcalf	0.9	0.924	0.944	0.904	0.984	0.075	3
IGUA 0.1			Metcalf	1	0	0	1	0.209	3.03	-9
IGUA 0.1			Planomonospora	0	0.609	1	0.438	1	0	7
IGUA 0.1			Planomonospora	0.1	0.609	1	0.438	1	0	7
IGUA 0.1			Planomonospora	0.2	0.634	1	0.464	1	0	6
IGUA 0.1			Planomonospora	0.3	0.66	1	0.493	1	0	5
IGUA 0.1			Planomonospora	0.4	0.72	1	0.563	1	0	4
IGUA 0.1			Planomonospora	0.5	0.72	1	0.563	1	0	4
IGUA 0.1			Planomonospora	0.6	0.72	1	0.563	1	0	4
IGUA 0.1			Planomonospora	0.7	0.72	1	0.563	1	0	4
IGUA 0.1			Planomonospora	0.8	0.72	1	0.563	1	0	4
IGUA 0.1			Planomonospora	0.9	0.92	1	0.851	1	0	1
IGUA 0.1			Planomonospora	1	0	0	1	0.545	1.435	-2
IGUA 0.1			Reclassification	0	0.69	1	0.526	1	0	55
IGUA 0.1			Reclassification	0.1	0.725	0.99	0.572	0.994	0.018	42
IGUA 0.1			Reclassification	0.2	0.761	0.982	0.621	0.99	0.023	32
IGUA 0.1			Reclassification	0.3	0.77	0.969	0.639	0.983	0.047	26
IGUA 0.1			Reclassification	0.4	0.723	0.776	0.678	0.979	0.068	16
IGUA 0.1			Reclassification	0.5	0.738	0.757	0.72	0.947	0.14	10
IGUA 0.1			Reclassification	0.6	0.728	0.693	0.767	0.958	0.147	4
IGUA 0.1			Reclassification	0.7	0.683	0.594	0.803	0.926	0.261	0
IGUA 0.1			Reclassification	0.8	0.639	0.531	0.802	0.863	0.425	-2
IGUA 0.1			Reclassification	0.9	0.649	0.486	0.976	0.699	0.974	-6
IGUA 0.1			Reclassification	1	0	0	1	0.211	3.043	-9
IGUA 0.1			Rhodococcus	0	0.76	0.997	0.614	0.998	0.005	171
IGUA 0.1			Rhodococcus	0.1	0.767	0.997	0.624	0.998	0.005	158
IGUA 0.1			Rhodococcus	0.2	0.786	0.997	0.648	0.998	0.006	134
IGUA 0.1			Rhodococcus	0.3	0.806	0.997	0.676	0.998	0.007	108
IGUA 0.1			Rhodococcus	0.4	0.83	0.997	0.71	0.997	0.008	83
IGUA 0.1			Rhodococcus	0.5	0.854	0.997	0.748	0.997	0.01	64
IGUA 0.1			Rhodococcus	0.6	0.869	0.996	0.771	0.998	0.008	53
IGUA 0.1			Rhodococcus	0.7	0.9	0.996	0.82	0.997	0.011	35
IGUA 0.1			Rhodococcus	0.8	0.932	0.987	0.882	0.987	0.039	17
IGUA 0.1			Rhodococcus	0.9	0.952	0.979	0.926	0.979	0.081	4
IGUA 0.1			Rhodococcus	1	0	0	1	0.13	4.516	-31
