# Supplementary material for: BiG-SCAPE 2.0 and BiG-SLiCE 2.0: scalable, accurate and interactive sequence clustering of metabolic gene clusters
Source: Nat Commun. 2026 Jan 24;17:2000. doi: 10.1038/s41467-026-68733-5 (PMC12936217; doi:10.1038/s41467-026-68733-5)
Supplement: Supplementary file 13 — Source Data [file 41467_2026_68733_MOESM13_ESM.xlsx]

## Sheet: Sheet1
# Records	Sample	Missing runtime
10	1	0
10	2	0
10	3	0
25	1	0
25	2	0
25	3	0
50	1	0
50	2	0
50	3	0
75	1	0
75	2	0
75	3	0
100	1	0
100	2	0
100	3	0
250	1	0
250	2	0
250	3	0
500	1	1
500	2	2
500	3	1
750	1	2
750	2	3
750	3	2
1000	1	2
1000	2	3
1000	3	4
2500	1	14
2500	2	13
2500	3	13
5000	1	41
5000	3	45
10000	1	156
10000	2	135
10000	3	138
25000	1	623
25000	2	614
25000	3	622
50000	1	2154
